# Supplementary material for: Pocket similarity identifies selective estrogen receptor modulators as microtubule modulators at the taxane site
Source: Nat Commun. 2019 Mar 4;10:1033. doi: 10.1038/s41467-019-08965-w (PMC6399299; doi:10.1038/s41467-019-08965-w)
Supplement: Supplementary file 5 — Supplementary Data 2 [file 41467_2019_8965_MOESM5_ESM.xlsx]

## Sheet: Table_S2_targets
Pocket ID	Ligand ID	Protein Names	PocketFeature Scores	Docking Scores	Predicted Affinity (Ki)
2ZMH_NYA_1	NYA	Vitamin D3 receptor	-3.544	-7.8	2.08e-06
4ZWH_OB3_601	OB3	Estrogen receptor|Nuclear receptor coactivator 2	-3.541	-7.7	2.45e-06
4I4T_ZPN_503	ZPN	Tubulin alpha-1B chain|Tubulin beta-2B chain|Stathmin-4|Uncharacterized protein	-6.392	-7.6	2.9e-06
1TUB_TXL_501	TXL	Tubulin alpha-1A chain|Tubulin beta chain	-5.166	-7.5	3.43e-06
1JFF_TA1_601	TA1	Tubulin alpha-1B chain|Tubulin beta-2B chain	-10.8	-7.4	4.06e-06
5DKS_5C6_601	5C6	Estrogen receptor|Nuclear receptor coactivator 2	-3.883	-7.4	4.06e-06
5BNU_OB7_601	OB7	Estrogen receptor|Nuclear receptor coactivator 2	-4.287	-7.2	5.678e-06
1XQC_AEJ_1001	AEJ	Estrogen receptor	-4.126	-7.2	5.678e-06
4V25_SZ6_1369	SZ6	[Pyruvate dehydrogenase (acetyl-transferring)] kinase isozyme 2	-3.729	-7.2	5.678e-06
4BJK_18I_1460	18I	Lanosterol 14-alpha-demethylase	-3.577	-7.1	6.72e-06
3GFE_P37_361	P37	Mitogen-activated protein kinase 14	-3.504	-7	7.94e-06
5FI8_5Y5_1001	5Y5	Dihydroorotate dehydrogenase (quinone)	-3.617	-6.9	9.39e-06
1KV2_B96_391	B96	Mitogen-activated protein kinase 14	-3.542	-6.9	9.39e-06
3ABA_FLI_404	FLI	Cytochrome P450	-3.626	-6.7	1.31e-05
5DKG_5C7_601	5C7	Estrogen receptor|Nuclear receptor coactivator 2	-3.564	-6.7	1.31e-05
4ZMG_4R5_403	4R5	Dihydroorotate dehydrogenase (quinone)	-3.684	-6.6	1.55e-05
3IES_M24_552	M24	Luciferin 4-monooxygenase	-3.566	-6.6	1.55e-05
4YBJ_4A9_601	4A9	Proto-oncogene tyrosine-protein kinase Src	-3.777	-6.6	1.55e-05
3DL9_V2H_602	V2H	Vitamin D 25-hydroxylase	-3.889	-6.6	1.55e-05
1EQU_EQI_329	EQI	Estradiol 17-beta-dehydrogenase 1	-3.583	-6.6	1.55e-05
5ACC_KE9_1546	KE9	Estrogen receptor	-3.744	-6.5	1.84e-05
3PG3_DG7_362	DG7	Mitogen-activated protein kinase 14	-3.708	-6.5	1.84e-05
2VCI_2GJ_1225	2GJ	Heat shock protein HSP 90-alpha	-3.777	-6.5	1.84e-05
3FC6_LX2_1	LX2	Retinoic acid receptor RXR-alpha|Oxysterols receptor LXR-alpha	-3.684	-6.5	1.84e-05
5DZ1_5JY_900	5JY	Estrogen receptor|Nuclear receptor coactivator 2	-3.616	-6.4	2.17e-05
3LFE_Z84_361	Z84	Mitogen-activated protein kinase 14	-3.53	-6.4	2.17e-05
2W0W_LZS_1454	LZS	Bifunctional protein GlmU	-3.565	-6.4	2.17e-05
1TVK_EP_1001	EP	Tubulin alpha-1D chain|Tubulin beta-2B chain	-4.481	-6.3	2.57e-05
2IOG_IOG_600	IOG	Estrogen receptor	-3.649	-6.3	2.57e-05
4NAH_2VJ_202	2VJ	Phosphopantetheine adenylyltransferase	-3.619	-6.3	2.57e-05
3UP3_XCA_100	XCA	aceDAF-12|Nuclear receptor coactivator 2	-3.771	-6.3	2.57e-05
1S9Q_OHT_200	OHT	Estrogen-related receptor gamma	-3.736	-6.2	3.04e-05
2R6Y_LLC_1	LLC	Estrogen receptor	-3.88	-6.1	3.5945e-05
4JTU_JTU_407	JTU	Dihydroorotate dehydrogenase (quinone)	-3.796	-6.1	3.5945e-05
2EWP_TXF_501	TXF	Estrogen-related receptor gamma	-3.987	-6	4.25e-05
5FQS_J0W_1546	J0W	Estrogen receptor	-3.759	-6	4.25e-05
