# Supplementary material for: Pocket similarity identifies selective estrogen receptor modulators as microtubule modulators at the taxane site
Source: Nat Commun. 2019 Mar 4;10:1033. doi: 10.1038/s41467-019-08965-w (PMC6399299; doi:10.1038/s41467-019-08965-w)
Supplement: Supplementary file 6 — Supplementary Data 3 [file 41467_2019_8965_MOESM6_ESM.xlsx]

## Sheet: Sheet1
Ligand ID	Compound Name	SMILES	PFS
OB7	(1R,2S,4R)-N-(4-chlorophenyl)-N-ethyl-5,6- bis(4-hydroxyphenyl)-7-oxabicyclo[2.2.1]hept- 5-ene-2-sulfonamide	CCN(c1ccc(Cl)cc1)S(=O)(=O)[C@H]1C[C@H]2O[C@@H]1C(=C2c1ccc(O)cc1)c1ccc(O)cc1	-4.287
AEJ	(1S)-1-{4-[(9AR)-OCTAHYDRO-2H-PYRIDO[1,2- A]PYRAZIN-2-YL]PHENYL}-2-PHENYL-1,2,3,4-TETRAHYDROISOQUINOLIN- 6-OL	Oc1ccc2[C@H](N(CCc2c1)c1ccccc1)c1ccc(cc1)N1CCN2CCCC[C@H]2C1	-4.126
5C6	4,4'-{2-[3-(naphthalen-1-ylamino)phenyl]but- 1-ene-1,1-diyl}diphenol	CCC(=C(c1ccc(O)cc1)c1ccc(O)cc1)c1cccc(Nc2cccc3ccccc23)c1	-3.883
LLC	[6-hydroxy-2-(4-hydroxyphenyl)-1-benzothien- 3-yl][4-(2-pyrrolidin-1-ylethoxy)phenyl]methanone	Oc1ccc(cc1)-c1sc2cc(O)ccc2c1C(=O)c1ccc(OCCN2CCCC2)cc1	-3.88
J0W	(E)-3-[4-(6-HYDROXY-2-ISOBUTYL-1-METHYL-3,4- DIHYDROISOQUINOLIN-1-YL)PHENYL]PROP-2-ENOIC ACID	CC(C)CN1CCc2cc(O)ccc2[C@@]1(C)c1ccc(\C=C\C(O)=O)cc1	-3.759
KE9	(E)-3-(3,5-DIFLUORO-4-((1R,3R)-2-(2-FLUORO- 2- METHYLPROPYL)-3-METHYL-2,3,4,9-TETRAHYDRO- 1H-PYRIDO(3,4-B)INDOL-1-YL)PHENYL)ACRYLIC ACID	C[C@@H]1Cc2c([nH]c3ccccc23)[C@H](N1CC(C)(C)F)c1c(F)cc(\C=C\C(O)=O)cc1F	-3.744
OHT	4-HYDROXYTAMOXIFEN	CC\C(=C(/c1ccc(O)cc1)c1ccc(OCCN(C)C)cc1)c1ccccc1	-3.657
IOG	N-[(1R)-3-(4-HYDROXYPHENYL)-1-METHYLPROPYL]- 2-[2-PHENYL-6-(2-PIPERIDIN-1-YLETHOXY)-1H- INDOL-3-YL]ACETAMIDE	C[C@H](CCc1ccc(O)cc1)NC(=O)Cc1c([nH]c2cc(OCCN3CCCCC3)ccc12)-c1ccccc1	-3.649
5JY	4,4'-[(4-ethylcyclohexylidene)methanediyl]diphenol	CCC1CCC(CC1)=C(c1ccc(O)cc1)c1ccc(O)cc1	-3.616
5C7	4,4'-[2-(4-tert-butylphenyl)prop-1-ene-1,1- diyl]diphenol	CC(=C(c1ccc(O)cc1)c1ccc(O)cc1)c1ccc(cc1)C(C)(C)C	-3.564
OB3	(1S,2R,4S)-N-(2-chlorophenyl)-5,6-bis(4-hydroxyphenyl)- N-methyl-7-oxabicyclo[2.2.1]hept-5-ene-2- sulfonamide	CN(c1ccccc1Cl)S(=O)(=O)[C@@H]1C[C@@H]2O[C@H]1C(=C2c1ccc(O)cc1)c1ccc(O)cc1	-3.541
OB8	(1S,2R,4S)-N-ethyl-5,6-bis(4-hydroxyphenyl)- N-(naphthalen-2-yl)-7-oxabicyclo[2.2.1]hept- 5-ene-2-sulfonamide	CCN(c1ccc2ccccc2c1)S(=O)(=O)[C@@H]1C[C@@H]2O[C@H]1C(=C2c1ccc(O)cc1)c1ccc(O)cc1	-3.491
RAL	RALOXIFENE	Oc1ccc(cc1)-c1sc2cc(O)ccc2c1C(=O)c1ccc(OCCN2CCCCC2)cc1	-3.446
85Z	(E)-3-[4-[[3-(4-fluoranyl-2-methyl-phenyl)- 7-oxidanyl-2-oxidanylidene-chromen-4-yl]methyl]phenyl]prop- 2-enoic acid	Cc1cc(F)ccc1-c1c(Cc2ccc(\C=C\C(O)=O)cc2)c2ccc(O)cc2oc1=O	-3.434
VQI	(E)-3-[4-(6-hydroxy-2-isobutyl-7-methyl-3,4- dihydro-1H-isoquinolin-1-yl)phenyl]prop-2- enoic acid	CC(C)CN1CCc2cc(O)c(C)cc2[C@H]1c1ccc(\C=C\C(O)=O)cc1	-3.428
4Q9	2-methylphenyl (1S,2R,4S)-5,6-bis(4-hydroxyphenyl)- 7-oxabicyclo[2.2.1]hept-5-ene-2-sulfonate	Cc1ccccc1OS(=O)(=O)[C@@H]1C[C@@H]2O[C@H]1C(=C2c1ccc(O)cc1)c1ccc(O)cc1	-3.385
PTI	2-PHENYL-1-[4-(2-PIPERIDIN-1-YL-ETHOXY)-PHENYL]- 1,2,3,4-TETRAHYDRO-ISOQUINOLIN-6-OL	Oc1ccc2[C@H](N(CCc2c1)c1ccccc1)c1ccc(OCCN2CCCCC2)cc1	-3.374
5C8	4,4'-[2-(naphthalen-2-yl)prop-1-ene-1,1-diyl]diphenol	CC(=C(c1ccc(O)cc1)c1ccc(O)cc1)c1ccc2ccccc2c1	-3.275
OB1	(1S,2R,4S)-5,6-bis(4-hydroxyphenyl)-N-phenyl- 7-oxabicyclo[2.2.1]hept-5-ene-2-sulfonamide	Oc1ccc(cc1)C1=C([C@@H]2O[C@H]1C[C@H]2S(=O)(=O)Nc1ccccc1)c1ccc(O)cc1	-3.256
5K2	4,4'-(3,4-dihydronaphthalen-2(1H)-ylidenemethanediyl)diphenol	Oc1ccc(cc1)C(=C1CCc2ccccc2C1)c1ccc(O)cc1	-3.247
29S	Bazedoxifene	Cc1c(-c2ccc(O)cc2)n(Cc2ccc(OCCN3CCCCCC3)cc2)c2ccc(O)cc12	-3.246
CM3	(2R,3R,4S)-5-FLUORO-3-(4-HYDROXYPHENYL)-4- METHYL-2-[4-(2-PIPERIDIN-1-YLETHOXY)PHENYL]CHROMAN- 6-OL	C[C@H]1[C@@H]([C@@H](Oc2ccc(O)c(F)c12)c1ccc(OCCN2CCCCC2)cc1)c1ccc(O)cc1	-3.235
GQD	(E)-3-[4-[(1R,3R)-6-hydroxy-2-isobutyl-3- methyl-3,4-dihydro-1H-isoquinolin-1-yl]phenyl]prop- 2-enoic acid	CC(C)CN1[C@H](C)Cc2cc(O)ccc2[C@H]1c1ccc(\C=C\C(O)=O)cc1	-3.228
OB6	(1S,2R,4S)-N-(4-chlorophenyl)-N-ethyl-5,6- bis(4-hydroxyphenyl)-7-oxabicyclo[2.2.1]hept- 5-ene-2-sulfonamide	CCN(c1ccc(Cl)cc1)S(=O)(=O)[C@@H]1C[C@@H]2O[C@H]1C(=C2c1ccc(O)cc1)c1ccc(O)cc1	-3.227
5K7	methyl {4-[bis(4-hydroxyphenyl)methylidene]cyclohexyl}acetate	COC(=O)CC1CCC(CC1)=C(c1ccc(O)cc1)c1ccc(O)cc1	-3.216
AIJ	(2S,3R)-3-(4-HYDROXYPHENYL)-2-(4-{[(2S)-2- PYRROLIDIN-1-YLPROPYL]OXY}PHENYL)-2,3-DIHYDRO- 1,4-BENZOXATHIIN-6-OL	C[C@@H](COc1ccc(cc1)[C@@H]1Oc2ccc(O)cc2S[C@@H]1c1ccc(O)cc1)N1CCCC1	-3.174
XBR	3-(1-(4-Chlorophenyl)-3,4-dihydro-1H-pyrido(3,4- b)indol-2(9H)-yl)propanoic acid	OC(=O)CCN1CCc2c([nH]c3ccccc23)[C@H]1c1ccc(Cl)cc1	-3.156
QHG	(E)-3-[4-[(1R)-6-HYDROXY-2-ISOBUTYL-3,4-DIHYDRO- 1H-ISOQUINOLIN-1-YL]PHENYL]PROP-2-ENOIC ACID	CC(C)CN1CCc2cc(O)ccc2[C@H]1c1ccc(\C=C\C(O)=O)cc1	-3.148
LLB	[6-hydroxy-2-(4-hydroxyphenyl)-1-benzothien- 3-yl]{4-[2-(4-methylpiperidin-1-yl)ethoxy]phenyl}methanone	CC1CCN(CCOc2ccc(cc2)C(=O)c2c(sc3cc(O)ccc23)-c2ccc(O)cc2)CC1	-3.132
7QN	(E)-3-[4-(6-hydroxy-2-isobutyl-5-methyl-3,4- dihydro-1H-isoquinolin-1-yl)phenyl]prop-2- enoic acid	CC(C)CN1CCc2c(C)c(O)ccc2[C@H]1c1ccc(\C=C\C(O)=O)cc1	-3.104
E4D	(2S,3R)-2-(4-(2-(PIPERIDIN-1-YL)ETHOXY)PHENYL)- 2,3-DIHYDRO-3-(4-HYDROXYPHENYL)BENZO[B][1,4]OXATHIIN- 6-OL	Oc1ccc(cc1)[C@H]1Sc2cc(O)ccc2O[C@H]1c1ccc(OCCN2CCCCC2)cc1	-3.067
GW5	(2E)-3-{4-[(1E)-1,2-DIPHENYLBUT-1-ENYL]PHENYL}ACRYLIC ACID	CC\C(=C(/c1ccccc1)c1ccc(\C=C\C(O)=O)cc1)c1ccccc1	-3.056
OB9	(1S,2R,4S)-5,6-bis(4-hydroxyphenyl)-N-phenyl- N-(2,2,2-trifluoroethyl)-7-oxabicyclo[2.2.1]hept- 5-ene-2-sulfonamide	Oc1ccc(cc1)C1=C([C@@H]2O[C@H]1C[C@H]2S(=O)(=O)N(CC(F)(F)F)c1ccccc1)c1ccc(O)cc1	-3.02
369	5-(4-hydroxyphenoxy)-6-(3-hydroxyphenyl)- 7-methylnaphthalen-2-ol	Cc1cc2cc(O)ccc2c(Oc2ccc(O)cc2)c1-c1cccc(O)c1	-3.019
4Q7	2-methoxyphenyl (1S,2R,4S)-5,6-bis(4-hydroxyphenyl)- 7-oxabicyclo[2.2.1]hept-5-ene-2-sulfonate	COc1ccccc1OS(=O)(=O)[C@@H]1C[C@@H]2O[C@H]1C(=C2c1ccc(O)cc1)c1ccc(O)cc1	-3
5J0	3-[(E)-(1s,5s)-bicyclo[3.3.1]non-9-ylidene(4- hydroxyphenyl)methyl]phenol	Oc1ccc(cc1)C(=C1[C@H]2CCC[C@@H]1CCC2)c1cccc(O)c1	-2.995
Q97	4,4'-[(1Z)-1-(4-ethoxyphenyl)but-1-ene-1,2- diyl]diphenol	CCOc1ccc(cc1)C(=C(\CC)c1ccc(O)cc1)\c1ccc(O)cc1	-2.962
5J2	4-[(E)-[(4-fluorophenyl)imino](4-hydroxyphenyl)methyl]benzene- 1,3-diol	Oc1ccc(cc1)C(=N/c1ccc(F)cc1)\c1ccc(O)cc1O	-2.955
C3D	(5R,6S)-6-PHENYL-5-[4-(2-PYRROLIDIN-1-YLETHOXY)PHENYL]- 5,6,7,8-TETRAHYDRONAPHTHALEN-2-OL	Oc1ccc2[C@H]([C@H](CCc2c1)c1ccccc1)c1ccc(OCCN2CCCC2)cc1	-2.95
EST	ESTRADIOL	C[C@]12CC[C@H]3[C@@H](CCc4cc(O)ccc34)[C@@H]1CC[C@@H]2O	-2.935
AIT	(2S,3R)-3-(4-HYDROXYPHENYL)-2-(4-{[(2R)-2- PYRROLIDIN-1-YLPROPYL]OXY}PHENYL)-2,3-DIHYDRO- 1,4-BENZOXATHIIN-6-OL	C[C@H](COc1ccc(cc1)[C@@H]1Oc2ccc(O)cc2S[C@@H]1c1ccc(O)cc1)N1CCCC1	-2.922
5FY	4-hydroxyphenyl (1S,2S,4S,7S)-5,6-bis(4-hydroxy- 2-methylphenyl)-7-thiabicyclo[2.2.1]hept- 5-ene-2-sulfonate 7-oxide	Cc1cc(O)ccc1C1=C([C@H]2[C@H](C[C@@H]1[S@@]2=O)S(=O)(=O)Oc1ccc(O)cc1)c1ccc(O)cc1C	-2.919
EEU	ESTRADIOL-PYRIDINIUM TETRAACETIC ACID	C[C@]12CC[C@H]3[C@@H](CCc4cc(O)ccc34)[C@@H]1CC[C@@]2(O)C#Cc1cc(CN(CC(O)=O)CC(O)=O)nc(CN(CC(O)=O)CC(O)=O)c1	-2.914
KN3	4-[1-(3-methylbut-2-en-1-yl)-7-(trifluoromethyl)- 1H-indazol-3-yl]benzene-1,3-diol	CC(C)=CCn1nc(-c2ccc(O)cc2O)c2cccc(c12)C(F)(F)F	-2.887
SRR	4,4'-[2-(4-ethoxyphenyl)but-1-ene-1,1-diyl]diphenol	CCOc1ccc(cc1)C(CC)=C(c1ccc(O)cc1)c1ccc(O)cc1	-2.88
5CC	4,4'-{2-[3-(phenylamino)phenyl]but-1-ene- 1,1-diyl}diphenol	CC(=C(c1ccc(O)cc1)c1ccc(O)cc1)c1ccc(cc1)C(C)(C)C	-2.876
5FS	3,4-bis(4-hydroxy-2-methylphenyl)-1H-1lambda~6~- thiophene-1,1-dione	Cc1cc(O)ccc1C1=CS(=O)(=O)C=C1c1ccc(O)cc1C	-2.868
AIH	(2S,3R)-2-(4-{2-[(3R,4R)-3,4-DIMETHYLPYRROLIDIN- 1-YL]ETHOXY}PHENYL)-3-(4-HYDROXYPHENYL)-2,3- DIHYDRO-1,4-BENZOXATHIIN-6-OL	C[C@H]1CN(CCOc2ccc(cc2)[C@@H]2Oc3ccc(O)cc3S[C@@H]2c2ccc(O)cc2)C[C@@H]1C	-2.859
5J1	4,4'-[(9s)-bicyclo[3.3.1]non-9-ylmethanediyl]diphenol	Oc1ccc(cc1)C([C@H]1[C@H]2CCC[C@@H]1CCC2)c1ccc(O)cc1	-2.854
OBM	4-bromophenyl (1S,2R,4S)-5,6-bis(4-hydroxyphenyl)- 7-oxabicyclo[2.2.1]hept-5-ene-2-sulfonate	Oc1ccc(cc1)C1=C([C@@H]2O[C@H]1C[C@H]2S(=O)(=O)Oc1ccc(Br)cc1)c1ccc(O)cc1	-2.851
5G6	4,4'-(phenylcarbonimidoyl)diphenol	Oc1ccc(cc1)C(=Nc1ccccc1)c1ccc(O)cc1	-2.848
L4G	6-(4-METHYLSULFONYL-PHENYL)-5-[4-(2-PIPERIDIN- 1-YLETHOXY)PHENOXY]NAPHTHALEN-2-OL	CS(=O)(=O)c1ccc(cc1)-c1ccc2cc(O)ccc2c1Oc1ccc(OCCN2CCCCC2)cc1	-2.844
5C9	4,4'-(2-{3-[(3-methylphenyl)amino]phenyl}but- 1-ene-1,1-diyl)diphenol	CCC(=C(c1ccc(O)cc1)c1ccc(O)cc1)c1cccc(Nc2cccc(C)c2)c1	-2.835
5DJ	4,4'-(2-phenylethene-1,1-diyl)diphenol	Oc1ccc(cc1)C(=Cc1ccccc1)c1ccc(O)cc1	-2.823
OFB	3-fluorophenyl (1S,2R,4S)-5,6-bis(4-hydroxyphenyl)- 7-oxabicyclo[2.2.1]hept-5-ene-2-sulfonate	Oc1ccc(cc1)C1=C([C@@H]2O[C@H]1C[C@H]2S(=O)(=O)Oc1cccc(F)c1)c1ccc(O)cc1	-2.806
1GS	4-[2-(2-methylpropyl)-7-(trifluoromethyl)- 2H-indazol-3-yl]benzene-1,3-diol	CC(C)Cn1nc2c(cccc2c1-c1ccc(O)cc1O)C(F)(F)F	-2.795
5K4	4,4'-{[(3S)-3-ethylcyclohexylidene]methanediyl}diphenol	CC[C@H]1CCCC(C1)=C(c1ccc(O)cc1)c1ccc(O)cc1	-2.782
27N	4,4'-(2,2,2-trichloroethane-1,1-diyl)diphenol	Oc1ccc(cc1)C(c1ccc(O)cc1)C(Cl)(Cl)Cl	-2.76
5HZ	4,4'-[(1s,5s)-bicyclo[3.3.1]non-9-ylidenemethanediyl]diphenol	Oc1ccc(cc1)C(=C1[C@H]2CCC[C@@H]1CCC2)c1ccc(O)cc1	-2.719
5G7	4,4'-[(2-methylphenyl)carbonimidoyl]diphenol	Cc1ccccc1N=C(c1ccc(O)cc1)c1ccc(O)cc1	-2.703
5G4	4-{(E)-(4-hydroxyphenyl)[(2-methylphenyl)imino]methyl}benzene- 1,3-diol	Cc1ccccc1\N=C(/c1ccc(O)cc1)c1ccc(O)cc1O	-2.691
0D1	BISPHENOL C	Oc1ccc(cc1)C(=C(Cl)Cl)c1ccc(O)cc1	-2.687
5K8	dimethyl {(1S)-3-[bis(4-hydroxyphenyl)methylidene]cyclohexyl}propanedioate	COC(=O)C([C@H]1CCCC(C1)=C(c1ccc(O)cc1)c1ccc(O)cc1)C(=O)OC	-2.685
5KG	4,4'-{[4-(2-hydroxyethyl)cyclohexylidene]methanediyl}diphenol	OCCC1CCC(CC1)=C(c1ccc(O)cc1)c1ccc(O)cc1	-2.682
AIU	(2S,3R)-2-(4-{2-[(3S,4S)-3,4-DIMETHYLPYRROLIDIN- 1-YL]ETHOXY}PHENYL)-3-(4-HYDROXYPHENYL)-2,3- DIHYDRO-1,4-BENZOXATHIIN-6-OL	C[C@@H]1CN(CCOc2ccc(cc2)[C@@H]2Oc3ccc(O)cc3S[C@@H]2c2ccc(O)cc2)C[C@H]1C	-2.675
OB4	(1S,2R,4S)-N-ethyl-5,6-bis(4-hydroxyphenyl)- N-(4-methoxyphenyl)-7-oxabicyclo[2.2.1]hept- 5-ene-2-sulfonamide	CCN(c1ccc(OC)cc1)S(=O)(=O)[C@@H]1C[C@@H]2O[C@H]1C(=C2c1ccc(O)cc1)c1ccc(O)cc1	-2.675
CM4	(2R,3R,4S)-3-(4-HYDROXYPHENYL)-4-METHYL-2- [4-(2-PYRROLIDIN-1-YLETHOXY)PHENYL]CHROMAN- 6-OL	C[C@H]1[C@@H]([C@@H](Oc2ccc(O)cc12)c1ccc(OCCN2CCCC2)cc1)c1ccc(O)cc1	-2.657
OBC	2-fluorophenyl (1S,2R,4S)-5,6-bis(4-hydroxyphenyl)- 7-oxabicyclo[2.2.1]hept-5-ene-2-sulfonate	Oc1ccc(cc1)C1=C([C@@H]2O[C@H]1C[C@H]2S(=O)(=O)Oc1ccccc1F)c1ccc(O)cc1	-2.622
OBB	3-bromophenyl (1S,2R,4S)-5,6-bis(4-hydroxyphenyl)- 7-oxabicyclo[2.2.1]hept-5-ene-2-sulfonate	Oc1ccc(cc1)C1=C([C@@H]2O[C@H]1C[C@H]2S(=O)(=O)Oc1cccc(Br)c1)c1ccc(O)cc1	-2.613
5DG	4,4'-(2-{3-[(4-fluorophenyl)amino]phenyl}prop- 1-ene-1,1-diyl)diphenol	CC(=C(c1ccc(O)cc1)c1ccc(O)cc1)c1cccc(Nc2ccc(F)cc2)c1	-2.61
5JX	4,4'-{[4-(fluoromethyl)cyclohexylidene]methanediyl}diphenol	Oc1ccc(cc1)C(=C1CCC(CF)CC1)c1ccc(O)cc1	-2.61
KN0	4-[1-benzyl-7-(trifluoromethyl)-1H-indazol- 3-yl]benzene-1,3-diol	Oc1ccc(-c2nn(Cc3ccccc3)c3c(cccc23)C(F)(F)F)c(O)c1	-2.581
5C4	4,4'-{2-[3-(phenylamino)phenyl]prop-1-ene- 1,1-diyl}diphenol	CC(=C(c1ccc(O)cc1)c1ccc(O)cc1)c1cccc(Nc2ccccc2)c1	-2.578
OBH	2-fluorophenyl (1S,2R,4S)-5,6-bis(4-hydroxyphenyl)- 7-oxabicyclo[2.2.1]hept-5-ene-2-sulfonate	Oc1ccc(cc1)C1=C([C@@H]2O[C@H]1C[C@H]2S(=O)(=O)OC1C=CCC=C1)c1ccc(O)cc1	-2.572
5KD	4,4'-{[(3S)-3-(4-methoxyphenyl)cyclohexylidene]methanediyl}diphenol	COc1ccc(cc1)[C@H]1CCCC(C1)=C(c1ccc(O)cc1)c1ccc(O)cc1	-2.553
5G2	3,4-bis(2-chloro-4-hydroxyphenyl)-1H-1lambda~6~- thiophene-1,1-dione	Oc1ccc(C2=CS(=O)(=O)C=C2c2ccc(O)cc2Cl)c(Cl)c1	-2.546
OB2	(1S,2R,4S)-5,6-bis(4-hydroxyphenyl)-N-methyl- N-phenyl-7-oxabicyclo[2.2.1]hept-5-ene-2- sulfonamide	CN(c1ccccc1)S(=O)(=O)[C@@H]1C[C@@H]2O[C@H]1C(=C2c1ccc(O)cc1)c1ccc(O)cc1	-2.543
1GU	4-[2-(but-3-en-1-yl)-7-(trifluoromethyl)- 2H-indazol-3-yl]benzene-1,3-diol	Oc1ccc(-c2n(CCC=C)nc3c(cccc23)C(F)(F)F)c(O)c1	-2.525
5ES	4,4'-(2-{3-[(4-fluorophenyl)amino]phenyl}ethene- 1,1-diyl)diphenol	Oc1ccc(cc1)C(=Cc1cccc(Nc2ccc(F)cc2)c1)c1ccc(O)cc1	-2.525
DC8	(3AS,4R,9BR)-2,2-DIFLUORO-4-(4-HYDROXYPHENYL)- 1,2,3,3A,4,9B-HEXAHYDROCYCLOPENTA[C]CHROMEN- 8-OL	Oc1ccc(cc1)[C@@H]1Oc2ccc(O)cc2[C@@H]2CC(F)(F)C[C@H]12	-2.516
ZTW	RALOXIFENE CORE	Oc1ccc(cc1)-c1cc2ccc(O)cc2s1	-2.515
5K0	4,4'-[(4-methylcyclohexylidene)methanediyl]diphenol	CC1CCC(CC1)=C(c1ccc(O)cc1)c1ccc(O)cc1	-2.513
5KB	4,4'-{[(3R)-3-phenylcyclohexylidene]methanediyl}diphenol	Oc1ccc(cc1)C(=C1CCC[C@H](C1)c1ccccc1)c1ccc(O)cc1	-2.509
5K5	4,4'-[(4aR,8aR)-octahydronaphthalen-2(1H)- ylidenemethanediyl]diphenol	Oc1ccc(cc1)C(=C1CC[C@H]2CCCC[C@@H]2C1)c1ccc(O)cc1	-2.489
5DH	3,3-bis(4-hydroxyphenyl)-2-phenylprop-2-enenitrile	Oc1ccc(cc1)C(=C(C#N)c1ccccc1)c1ccc(O)cc1	-2.484
5CJ	(1S,3aR,5S,7aS)-7a-methyl-5-(2,3,5-trifluoro- 4-hydroxyphenyl)octahydro-1H-inden-1-ol	C[C@]12CC[C@@H](C[C@H]1CC[C@@H]2O)c1cc(F)c(O)c(F)c1F	-2.481
5G3	4-[(E)-[(2-chlorophenyl)imino](4-hydroxyphenyl)methyl]benzene- 1,3-diol	Oc1ccc(cc1)C(=N/c1ccccc1Cl)\c1ccc(O)cc1O	-2.468
689	4-[(1S,2S,5S)-5-(HYDROXYMETHYL)-6,8,9-TRIMETHYL- 3-OXABICYCLO[3.3.1]NON-7-EN-2-YL]PHENOL	C[C@H]1C=C(C)[C@@H]2[C@H](C)[C@@]1(CO)CO[C@@H]2c1ccc(O)cc1	-2.466
5KE	4,4'-{[(3S)-3-(4-hydroxyphenyl)cyclohexylidene]methanediyl}diphenol	Oc1ccc(cc1)[C@H]1CCCC(C1)=C(c1ccc(O)cc1)c1ccc(O)cc1	-2.465
IOK	N-[(1R)-3-(4-HYDROXYPHENYL)-1-METHYLPROPYL]- 2-(2-PHENYL-1H-INDOL-3-YL)ACETAMIDE	C[C@H](CCc1ccc(O)cc1)NC(=O)Cc1c([nH]c2ccccc12)-c1ccccc1	-2.457
EZT	(17BETA)-17-{(E)-2-[2-(TRIFLUOROMETHYL)PHENYL]VINYL}ESTRA- 1(10),2,4-TRIENE-3,17-DIOL	C[C@]12CC[C@H]3[C@@H](CCc4cc(O)ccc34)[C@@H]1CC[C@@]2(O)\C=C\c1ccccc1C(F)(F)F	-2.444
2OH	BISPHENOL A	CC(C)(c1ccc(O)cc1)c1ccc(O)cc1	-2.435
XDH	4,4'-propane-2,2-diylbis(2,6-dichlorophenol)	CC(C)(c1cc(Cl)c(O)c(Cl)c1)c1cc(Cl)c(O)c(Cl)c1	-2.425
1GM	4-[2-ethyl-7-(trifluoromethyl)-2H-indazol- 3-yl]benzene-1,3-diol	CCn1nc2c(cccc2c1-c1ccc(O)cc1O)C(F)(F)F	-2.416
5HW	4,4'-{[(3R)-3-methylcyclohexylidene]methanediyl}diphenol	C[C@@H]1CCCC(C1)=C(c1ccc(O)cc1)c1ccc(O)cc1	-2.416
0CZ	BISPHENOL AF	Oc1ccc(cc1)C(c1ccc(O)cc1)(C(F)(F)F)C(F)(F)F	-2.405
459	4-[(1S,2S,5S,9R)-5-(HYDROXYMETHYL)-8,9-DIMETHYL- 3-OXABICYCLO[3.3.1]NON-7-EN-2-YL]PHENOL	C[C@H]1CC[C@]2(CO)CO[C@@H]([C@H]1[C@H]2C)c1ccc(O)cc1	-2.381
27L	4-(2,4,4-trimethylpentan-2-yl)phenol	CC(C)(C)CC(C)(C)c1ccc(O)cc1	-2.365
ESL	ESTRIOL	C[C@]12CC[C@H]3[C@@H](CCc4cc(O)ccc34)[C@@H]1C[C@@H](O)[C@@H]2O	-2.361
5FT	phenyl (1S,2S,4S,7S)-5,6-bis(4-hydroxy-3- methylphenyl)-7-thiabicyclo[2.2.1]hept-5- ene-2-sulfonate 7-oxide	Cc1cc(ccc1O)C1=C([C@H]2[C@H](C[C@@H]1[S@@]2=O)S(=O)(=O)Oc1ccccc1)c1ccc(O)c(C)c1	-2.355
STL	RESVERATROL	Oc1ccc(\C=C\c2cc(O)cc(O)c2)cc1	-2.333
5EU	4,4'-(3-methylthiene-2,5-diyl)bis(3-chlorophenol)	Cc1cc(sc1-c1ccc(O)cc1Cl)-c1ccc(O)cc1Cl	-2.326
15Q	Oxime-derivative	O\N=C\c1c(O)ccc(c1Cl)-c1ccc(O)c(F)c1	-2.323
1GQ	4-[1-butyl-7-(trifluoromethyl)-1H-indazol- 3-yl]benzene-1,3-diol	CCCCn1nc(-c2ccc(O)cc2O)c2cccc(c12)C(F)(F)F	-2.311
5KF	4,4'-{[(3S)-3-(2-hydroxyethyl)cyclohexylidene]methanediyl}diphenol	OCC[C@H]1CCCC(C1)=C(c1ccc(O)cc1)c1ccc(O)cc1	-2.285
I0G	(3AS,4R,9BR)-4-(4-HYDROXYPHENYL)-1,2,3,3A,4,9B- HEXAHYDROCYCLOPENTA[C]CHROMEN-8-OL	Oc1ccc(cc1)[C@@H]1Oc2ccc(O)cc2[C@@H]2CCC[C@H]12	-2.257
KN1	4-[1-allyl-7-(trifluoromethyl)-1H-indazol- 3-yl]benzene-1,3-diol	Oc1ccc(-c2nn(CC=C)c3c(cccc23)C(F)(F)F)c(O)c1	-2.229
1GR	4-[1-(2-methylpropyl)-7-(trifluoromethyl)- 1H-indazol-3-yl]benzene-1,3-diol	CC(C)Cn1nc(-c2ccc(O)cc2O)c2cccc(c12)C(F)(F)F	-2.191
5CQ	(1S,3aR,5S,7aS)-5-(4-hydroxy-2-methylphenyl)- 7a-methyloctahydro-1H-inden-1-ol	Cc1cc(O)ccc1[C@H]1CC[C@]2(C)[C@@H](O)CC[C@@H]2C1	-2.182
5K1	4,4'-{[(3S)-3-(methylsulfanyl)cyclohexylidene]methanediyl}diphenol	CS[C@H]1CCCC(C1)=C(c1ccc(O)cc1)c1ccc(O)cc1	-2.158
36J	(3S,7R,11E)-7,14,16-trihydroxy-3-methyl-3,4,5,6,7,8,9,10- octahydro-1H-2-benzoxacyclotetradecin-1-one	C[C@H]1CCC[C@H](O)CCC\C=C\c2cc(O)cc(O)c2C(=O)O1	-2.156
1GV	4,4'-thiene-2,5-diylbis(3-methylphenol)	Cc1cc(O)ccc1-c1ccc(s1)-c1ccc(O)cc1C	-2.144
DES	DIETHYLSTILBESTROL	CC\C(=C(\CC)c1ccc(O)cc1)c1ccc(O)cc1	-2.132
5ET	4,4'-thiene-2,5-diylbis(3-chlorophenol)	Oc1ccc(-c2ccc(s2)-c2ccc(O)cc2Cl)c(Cl)c1	-2.122
5G5	4,4'-[(2-chlorophenyl)carbonimidoyl]diphenol	Oc1ccc(cc1)C(=Nc1ccccc1Cl)c1ccc(O)cc1	-2.103
T3O	4-[(1S,2R,5S)-4,4,8-TRIMETHYL-3-OXABICYCLO[3.3.1]NON- 7-EN-2-YL]PHENOL	CC1=CC[C@H]2C[C@@H]1[C@@H](OC2(C)C)c1ccc(O)cc1	-2.086
1GJ	4-[2-benzyl-7-(trifluoromethyl)-2H-indazol- 3-yl]benzene-1,3-diol	Oc1ccc(-c2n(Cc3ccccc3)nc3c(cccc23)C(F)(F)F)c(O)c1	-2.033
5HX	4-[(E)-(1s,5s)-bicyclo[3.3.1]non-9-ylidene(phenyl)methyl]phenol	Oc1ccc(cc1)C(=C1[C@H]2CCC[C@@H]1CCC2)c1ccccc1	-2.026
5FV	phenyl (1S,2S,4S,7S)-5,6-bis(4-hydroxy-2- methylphenyl)-7-thiabicyclo[2.2.1]hept-5- ene-2-sulfonate 7-oxide	Cc1cc(O)ccc1C1=C([C@H]2[C@H](C[C@@H]1[S@@]2=O)S(=O)(=O)Oc1ccccc1)c1ccc(O)cc1C	-2.023
JJ3	(3AS,4R,9BR)-4-(4-HYDROXYPHENYL)-6-(METHOXYMETHYL)- 1,2,3,3A,4,9B-HEXAHYDROCYCLOPENTA[C]CHROMEN- 8-OL	COCc1cc(O)cc2[C@@H]3CCC[C@@H]3[C@@H](Oc12)c1ccc(O)cc1	-2.008
1GT	4-[1-(but-3-en-1-yl)-7-(trifluoromethyl)- 1H-indazol-3-yl]benzene-1,3-diol	Oc1ccc(-c2nn(CCC=C)c3c(cccc23)C(F)(F)F)c(O)c1	-1.997
FSV	5-[(E)-2-(3-fluoro-4-hydroxyphenyl)ethenyl]benzene- 1,3-diol	Oc1cc(O)cc(\C=C\c2ccc(O)c(F)c2)c1	-1.953
5OS	3-chloranyl-4-[4-(2-chloranyl-4-oxidanyl- phenyl)furan-3-yl]phenol	Oc1ccc(-c2cocc2-c2ccc(O)cc2Cl)c(Cl)c1	-1.946
27J	alpha-zearalanol	C[C@H]1CCC[C@H](O)CCCCCc2cc(O)cc(O)c2C(=O)O1	-1.93
5CE	(1S,3aR,5S,7aS)-5-[4-hydroxy-2-(trifluoromethyl)phenyl]- 7a-methyloctahydro-1H-inden-1-ol	C[C@]12CC[C@@H](C[C@H]1CC[C@@H]2O)c1ccc(O)cc1C(F)(F)F	-1.911
DRQ	(9ALPHA,13BETA,17BETA)-2-[(1Z)-BUT-1-EN-1- YL]ESTRA-1,3,5(10)-TRIENE-3,17-DIOL	CC\C=C/c1cc2[C@H]3CC[C@]4(C)[C@@H](O)CC[C@H]4[C@@H]3CCc2cc1O	-1.908
5P1	2-(4-hydroxyphenyl)-3-(trifluoromethyl)imidazo[1,2- a]pyridin-6-ol	Oc1ccc(cc1)-c1nc2ccc(O)cn2c1C(F)(F)F	-1.907
244	[5-HYDROXY-2-(4-HYDROXYPHENYL)-1-BENZOFURAN- 7-YL]ACETONITRILE	Oc1ccc(cc1)-c1cc2cc(O)cc(CC#N)c2o1	-1.893
27H	ferutinine	CC(C)[C@]1(O)CC[C@]2(C)CC=C(C)C[C@H](OC(=O)c3ccc(O)cc3)[C@@H]12	-1.876
WST	(3AS,4R,9BR)-4-(4-HYDROXYPHENYL)-1,2,3,3A,4,9B- HEXAHYDROCYCLOPENTA[C]CHROMEN-9-OL	Oc1ccc(cc1)[C@@H]1Oc2cccc(O)c2[C@@H]2CCC[C@H]12	-1.86
5CK	(1S,3aR,5S,7aS)-5-(2,3-difluoro-4-hydroxyphenyl)- 7a-methyloctahydro-1H-inden-1-ol	C[C@]12CC[C@@H](C[C@H]1CC[C@@H]2O)c1ccc(O)c(F)c1F	-1.859
GEN	Genistein	Oc1ccc(cc1)-c1coc2cc(O)cc(O)c2c1=O	-1.85
458	4-[(1S,2S,5S)-5-(HYDROXYMETHYL)-8-METHYL- 3-OXABICYCLO[3.3.1]NON-7-EN-2-YL]PHENOL	CC1=CC[C@]2(CO)CO[C@@H]([C@H]1C2)c1ccc(O)cc1	-1.842
5OR	2-(4-hydroxyphenyl)-3-iodanyl-imidazo[1,2- a]pyridin-6-ol	Oc1ccc(cc1)-c1nc2ccc(O)cn2c1I	-1.799
27E	chlordecone	Cl[C@]12C(=O)[C@]3(Cl)[C@]4(Cl)[C@@]1(Cl)[C@]1(Cl)[C@@]2(Cl)[C@@]3(Cl)[C@@]4(Cl)C1(Cl)Cl	-1.777
ESE	(1S,3aR,5R,7aS)-5-(4-hydroxyphenyl)-7a-methyloctahydro- 1H-inden-1-ol	C[C@]12CC[C@H](C[C@H]1CC[C@@H]2O)c1ccc(O)cc1	-1.738
17M	17-METHYL-17-ALPHA-DIHYDROEQUILENIN	C[C@@]1(O)CC[C@H]2c3ccc4cc(O)ccc4c3CC[C@]12C	-1.692
27M	bis(2,4-dihydroxyphenyl)methanone	Oc1ccc(C(=O)c2ccc(O)cc2O)c(O)c1	-1.676
FSC	FUSICOCCIN	COC[C@H]1CC[C@H]2[C@@H](C)[C@@H](O)[C@H](O[C@H]3O[C@H](COC(C)(C)C=C)[C@@H](O)[C@H](OC(C)=O)[C@H]3O)C3=C(C[C@H](O)[C@]3(C)\C=C1/2)[C@H](C)COC(C)=O	-1.508
ACY	DIETHYLSTILBESTROL	CC\C(=C(\CC)c1ccc(O)cc1)c1ccc(O)cc1	-1.422
BCT	4-HYDROXYTAMOXIFEN	CC\C(=C(/c1ccc(O)cc1)c1ccc(OCCN(C)C)cc1)c1ccccc1	-0.686
