# Supplementary material for: Pocket similarity identifies selective estrogen receptor modulators as microtubule modulators at the taxane site
Source: Nat Commun. 2019 Mar 4;10:1033. doi: 10.1038/s41467-019-08965-w (PMC6399299; doi:10.1038/s41467-019-08965-w)
Supplement: Supplementary file 7 — Supplementary Data 4 [file 41467_2019_8965_MOESM7_ESM.xlsx]

## Sheet: Observed Defects
Proportion		Defect					Cells
Condition	Normal	Bundle	Organization	Spindle	Ring	Total	Total
TAX-500-3	2.77778	12.5	70.8333	9.72222	4.16667	100	55
RAL-50-3	6.18557	37.1134	51.5464	5.15464	0	100	68
LAS-50-3	8.27068	43.609	46.6165	0.75188	0.75188	100	83
5C6-50-3	21.9512	41.4634	26.8293	7.31707	2.43902	100	29
5JY-50-3	38	36	26	0	0	100	44
5C7-50-3	43.4783	27.5362	18.8406	5.7971	4.34783	100	61
EST-50-3	52.6316	15.7895	26.3158	5.26316	0	100	19
TAM-50-3	50	23.6842	9.21053	3.94737	13.1579	100	70
OB7-50-3	59.4595	16.2162	21.6216	2.7027	0	100	37
OB3-50-3	64.8649	21.6216	13.5135	0	0	100	36
DMSO-05-3	77.5	15	0	2.5	5	100	40
Untreated	82.3529	14.7059	2.94118	0	0	100	35
Cell Counts		Defects					Cells
Condition	Normal	Bundle	Organization	Spindle	Ring	Total	Total
TAX-500-3	2	9	51	7	3	72	55
RAL-50-3	6	36	50	5	0	97	68
LAS-50-3	11	58	62	1	1	133	83
5C6-50-3	9	17	11	3	1	41	29
5JY-50-3	19	18	13	0	0	50	44
5C7-50-3	30	19	13	4	3	69	61
EST-50-3	10	3	5	1	0	19	19
TAM-50-3	38	18	7	3	10	76	70
OB7-50-3	22	6	8	1	0	37	37
OB3-50-3	24	8	5	0	0	37	36
DMSO-05-3	31	6	0	1	2	40	40
Untreated	28	5	1	0	0	34	35
