# Supplementary material for: Pocket similarity identifies selective estrogen receptor modulators as microtubule modulators at the taxane site
Source: Nat Commun. 2019 Mar 4;10:1033. doi: 10.1038/s41467-019-08965-w (PMC6399299; doi:10.1038/s41467-019-08965-w)
Supplement: Supplementary file 8 — Supplementary Data 5 [file 41467_2019_8965_MOESM8_ESM.xlsx]

## Sheet: Sheet1
Compound_ID	PDB_ID	LIG_ID	Source	Name	Formula	MW (g/mol)	SMILES	InChIKey
1	5DKG	5C7	Synthesized	4-[2-(4-tert-butylphenyl)-1-(4-hydroxyphenyl)prop-1-enyl]phenol	C25 H26 O2	358.47	CC(=C(c1ccc(O)cc1)c1ccc(O)cc1)c1ccc(cc1)C(C)(C)C	CLHRGZJEUJPOLB-UHFFFAOYSA-N
2	5DZ1	5JY	Synthesized	4-[(4-ethylcyclohexylidene)-(4-hydroxyphenyl)methyl]phenol	C21 H24 O2	308.41	CCC1CCC(CC1)=C(c1ccc(O)cc1)c1ccc(O)cc1	LEZGCOYFXQAYPT-UHFFFAOYSA-N
3	5DKS	5C6	Synthesized	4,4'-{2-[3-(naphthalen-1-ylamino)phenyl]but-1-ene-1,1-diyl}diphenol	C32 H27 N O2	457.56	CCC(=C(c1ccc(O)cc1)c1ccc(O)cc1)c1cccc(Nc2cccc3ccccc23)c1	DUNBTGNJKIWECA-UHFFFAOYSA-N
4	4ZWH	OB3	Synthesized	(1S,2R,4S)-N-(2-chlorophenyl)-5,6-bis(4-hydroxyphenyl)-N-methyl-7-oxabicyclo[2.2.1]hept-5-ene-2-sulfonamide	C25 H22 Cl N O5 S	483.96	CN(c1ccccc1Cl)S(=O)(=O)[C@@H]1C[C@@H]2O[C@H]1C(=C2c1ccc(O)cc1)c1ccc(O)cc1	UOCUJSGNIGCJMB-SGIRGMQISA-N
5	5BNU	OB7	Synthesized	(1R,2S,4R)-N-(4-chlorophenyl)-N-ethyl-5,6-bis(4-hydroxyphenyl)-7-oxabicyclo[2.2.1]hept-5-ene-2-sulfonamide	C26 H24 Cl N O5 S	497.99	CCN(c1ccc(Cl)cc1)S(=O)(=O)[C@H]1C[C@H]2O[C@@H]1C(=C2c1ccc(O)cc1)c1ccc(O)cc1	NQOVQKVPQWLWNF-UMFSSWHCSA-N
6	2IOG	I0G	Not examined	N-[(2R)-4-(4-hydroxyphenyl)butan-2-yl]-2-[2-phenyl-6-(2-piperidin-1-ylethoxy)-1H-indol-3-yl]ethanamide	C33 H39 N3 O3	525.68	C[C@H](CCc1ccc(O)cc1)NC(=O)Cc1c([nH]c2cc(OCCN3CCCCC3)ccc12)-c1ccccc1	FACGWONUFWMXPN-XMMPIXPASA-N
7	1ERR	RAL	Sigma	Raloxifene (hydrochloride)	C28 H27 N O4 S	510.04	C1CCN(CC1)CCOC2=CC=C(C=C2)C(=O)C3=C(SC4=C3C=CC(=C4)O)C5=CC=C(C=C5)O.Cl	BKXVVCILCIUCLG-UHFFFAOYSA-N
8	1XQC	AEJ	Not examined	(1R,2R)-1-[4-[(2S,5S,9aS)-1,3,4,6,7,8,9,9a-octahydropyrido[2,1-c]pyrazin-2-yl]phenyl]-2-phenyl-3,4-dihydro-1H-isoquinolin-6-ol	C29 H33 N3 O	439.59	Oc1ccc2[C@H](N(CCc2c1)c1ccccc1)c1ccc(cc1)N1CCN2CCCC[C@H]2C1	ZGHFWBDHZZKWSI-LITSAYRRSA-N
9	5FQS	J0W	Not examined	E)-3-[4-[(1R)-1-methyl-2-(2-methylpropyl)-6-oxidanyl-3,4-dihydroisoquinolin-1-yl]phenyl]prop-2-enoic acid	C23 H27 N O3	365.46	CC(C)CN1CCc2cc(O)ccc2[C@@]1(C)c1ccc(\C=C\C(O)=O)cc1	WIYPHWOCUFWQTJ-ZWPAVUJESA-N
10	5ACC	KE9	Not examined	(E)-3-[3,5-bis(fluoranyl)-4-[(1R,3R)-2-(2-fluoranyl-2-methyl-propyl)-3-methyl-1,3,4,9-tetrahydropyrido[3,4-b]indol-1-yl]phenyl]prop-2-enoic acid	C25 H25 F3 N2 O2	442.47	C[C@@H]1Cc2c([nH]c3ccccc23)[C@H](N1CC(C)(C)F)c1c(F)cc(\C=C\C(O)=O)cc1F	DFBDRVGWBHBJNR-BBNFHIFMSA-N
11	3UU7	BPA	Sigma	Bisphenol-A (BPA)	C15 H16 O2	228.29	CC(C)(C1=CC=C(C=C1)O)C2=CC=C(C=C2)O	IISBACLAFKSPIT-UHFFFAOYSA-N
12	1A27	EST	Sigma	Estradiol (E2)	C18 H24 O2	272.38	CC12CCC3C(C1CCC2O)CCC4=C3C=CC(=C4)O	VOXZDWNPVJITMN-ZBRFXRBCSA-N
13	N/A	LAS	Sigma	Lasoxifene (tartrate)	C28H31NO2 · C4H6O6	563.64	C1CCN(C1)CCOC2=CC=C(C=C2)C3C(CCC4=C3C=CC(=C4)O)C5=CC=CC=C5.C(C(C(=O)O)O)(C(=O)O)O	INEHJXCWEVNEDZ-LUDNRVPPSA-N
14	N/A	TAM	Sigma	Tamoxifen (citrate)	C26 H30 N O	563.7	CCC(=C(C1=CC=CC=C1)C2=CC=C(C=C2)OCCN(C)C)C3=CC=CC=C3.C(C(=O)O)C(CC(=O)O)(C(=O)O)O	FQZYTYWMLGAPFJ-OQKDUQJOSA-N
15	1JFF	TAX	Sigma	Taxol (Paclitaxel)	C47 H51 N O14	853.91	CC(=O)O[C@@H]1C2=C(C)[C@H](C[C@@](O)([C@@H](OC(=O)c3ccccc3)C3[C@@]4(CO[C@@H]4C[C@H](O)[C@@]3(C)C1=O)OC(C)=O)C2(C)C)OC(=O)[C@H](O)[C@@H](NC(=O)c1ccccc1)c1ccccc1	RCINICONZNJXQF-MZXODVADSA-N
16	N/A	NZO	Sigma	Nocodazole	C14 H11 N3 O3 S	301.32	COC(=O)NC1=NC2=C(N1)C=C(C=C2)C(=O)C3=CC=CS3	KYRVNWMVYQXFEU-UHFFFAOYSA-N
17	N/A	VLB	Sigma	Vinblastine	C46 H58 N4 O9	810.975	CCC1(CC2CC(C3=C(CCN(C2)C1)C4=CC=CC=C4N3)(C5=C(C=C6C(=C5)C78CCN9C7C(C=CC9)(C(C(C8N6C)(C(=O)OC)O)OC(=O)C)CC)OC)C(=O)OC)O	JXLYSJRDGCGARV-XQKSVPLYSA-N
