# Supplementary material for: Pocket similarity identifies selective estrogen receptor modulators as microtubule modulators at the taxane site
Source: Nat Commun. 2019 Mar 4;10:1033. doi: 10.1038/s41467-019-08965-w (PMC6399299; doi:10.1038/s41467-019-08965-w)
Supplement: Supplementary file 9 — Supplementary Data 6 [file 41467_2019_8965_MOESM9_ESM.xlsx]

## Sheet: By ER status
Cell Line	Drug treatments and the GI50 log M values
ER status indicated as positive if the cell line has been demonstrated to express ERα, ERβ, ERRG, GPER1 by Holbeck et al., and/or via CellMiner.
ER -ve	TAX	RAL	TAM	EST		ER +ve	TAX	RAL	TAM	EST
CCRF-CEM	-7.7	-5.73	-5.509	-4.749		HOP-92	-6.82	-5.26	-5.639	-4.636
HL-60(TB)	-8	-5.69	-5.607	-4.75		COLO 205	-7.78	-5.01	-5.594	-4.719
MOLT-4	-7.53	-5.31	-5.585	-4.75		T-47D	-7.01	-5.23	-5.568	-4.847
RPMI-8226	-8.07	-5.62	-5.561	-4.734		MCF7	-7.89	-7.06	-5.804	-4.766
SR	-7.81	-5.73	-5.874	-4.749		CAKI-1	-6.48	-4.84	-5.429	-4.718
A549/ATCC	-7.59	-4.85	-5.352	-4.749		OVCAR-3	-7.69	-4.85	-5.352	-4.784
EKVX	-6.94	-4.89	-5.191	-5.128		OVCAR-4	-6.14	-4.92	-5.22	-4.757
HOP-62	-7.45	-4.81	-5.024	-4.726		A498	-6.78	-4.94	-5.216	-4.692
NCI-H226	-7	-4.77	-4.986	-4.719		ACHN	-6.2	-4.83	-5.172	-4.623
NCI-H23	-7.51	-4.73	-5.29	-4.751		MALME-3M	-7.5	-4.87	-5.471	-4.57
NCI-H460	-7.73	-5.1	-5.538	-4.728		SK-OV-3	-7.54	-4.85	-4.977	-4.712
NCI-H522	-8.02	-4.78	-5.219	-4.768		NCI-H322M	-7.35	-4.8	-5.144	-4.75
HCC-2998	-7.74	-4.72	-5.536	-4.703		SF-539	-7.82	-4.96	-5.348	-4.726
HCT-116	-8.03	-5.07	-5.376	-4.762		K-562	-7.73	-5.12	-5.695	-4.764
HCT-15	-6.28	-5.57	-5.451	-4.79		UACC-257	-7.09	-5.45	-5.506	-4.456
HT29	-8.14	-5.39	-5.631	-4.746		SNB-19	-7.41	-4.82	-5.184	-4.771
KM12	-7.85	-5.03	-5.492	-4.572		MDA-MB-435	-8.38	-5.38	-5.507	-4.999
SW-620	-7.71	-4.87	-5.534	-4.68		MDA-MB-231/ATCC	-7.2	-5.05	-5.199	-4.756
SF-268	-7.37	-4.89	-5.232	-4.661		BT-549	-7.59	-4.92	-5.19	-4.751
SF-295	-7.15	-5.1	-5.706	-4.776		HS 578T	-8.09	-5.01	-5.438
SNB-75	-8.28	-5.07	-5.315	-4.245		PC-3	-7.59	-4.93	-5.473	-4.779
U251	-7.64	-5.11	-5.508	-4.728
LOX IMVI	-7.76	-5.39	-5.64	-4.744
M14	-7.62	-4.99	-5.63	-4.697
SK-MEL-2	-7.21	-4.83	-5.304	-4.634
SK-MEL-28	-7.47	-5.18	-5.388	-4.741
SK-MEL-5	-7.74	-5.27	-5.626	-4.757
UACC-62	-7.43	-4.86	-5.203	-4.843
IGROV1	-7.71	-4.78	-5.312	-4.755
OVCAR-5	-7.32	-4.69	-5.153	-4.581
OVCAR-8	-7.63	-4.74	-5.137	-4.777
NCI/ADR-RES	-6.06	-4.75	-5.329	-4.782
786-0	-7.2	-5.12	-5.393	-4.787
RXF 393	-7.25	-5.37	-5.623	-4.984
SN12C	-7.57	-4.84	-5.382	-4.776
TK-10	-6.74	-4.79	-5.381	-4.631
UO-31	-6.18	-5.01	-5.229	-4.736
DU-145	-7.52	-4.83	-5.183	-4.862
MDA-MB-468	-7.69	-5.5	-5.709

## Sheet: All Cell Lines
	TA1	RAL	TAX	EST
CCRF-CEM	-7.7	-5.73	-5.509	-4.749
HL-60(TB)	-8	-5.69	-5.607	-4.75
K-562	-7.73	-5.12	-5.695	-4.764
MOLT-4	-7.53	-5.31	-5.585	-4.75
RPMI-8226	-8.07	-5.62	-5.561	-4.734
SR	-7.81	-5.73	-5.874	-4.749
A549/ATCC	-7.59	-4.85	-5.352	-4.749
EKVX	-6.94	-4.89	-5.191	-5.128
HOP-62	-7.45	-4.81	-5.024	-4.726
HOP-92	-6.82	-5.26	-5.639	-4.636
NCI-H226	-7	-4.77	-4.986	-4.719
NCI-H23	-7.51	-4.73	-5.29	-4.751
NCI-H322M	-7.35	-4.8	-5.144	-4.75
NCI-H460	-7.73	-5.1	-5.538	-4.728
NCI-H522	-8.02	-4.78	-5.219	-4.768
COLO 205	-7.78	-5.01	-5.594	-4.719
HCC-2998	-7.74	-4.72	-5.536	-4.703
HCT-116	-8.03	-5.07	-5.376	-4.762
HCT-15	-6.28	-5.57	-5.451	-4.79
HT29	-8.14	-5.39	-5.631	-4.746
KM12	-7.85	-5.03	-5.492	-4.572
SW-620	-7.71	-4.87	-5.534	-4.68
SF-268	-7.37	-4.89	-5.232	-4.661
SF-295	-7.15	-5.1	-5.706	-4.776
SF-539	-7.82	-4.96	-5.348	-4.726
SNB-19	-7.41	-4.82	-5.184	-4.771
SNB-75	-8.28	-5.07	-5.315	-4.245
U251	-7.64	-5.11	-5.508	-4.728
LOX IMVI	-7.76	-5.39	-5.64	-4.744
MALME-3M	-7.5	-4.87	-5.471	-4.57
M14	-7.62	-4.99	-5.63	-4.697
MDA-MB-435	-8.38	-5.38	-5.507	-4.999
SK-MEL-2	-7.21	-4.83	-5.304	-4.634
SK-MEL-28	-7.47	-5.18	-5.388	-4.741
SK-MEL-5	-7.74	-5.27	-5.626	-4.757
UACC-257	-7.09	-5.45	-5.506	-4.456
UACC-62	-7.43	-4.86	-5.203	-4.843
IGROV1	-7.71	-4.78	-5.312	-4.755
OVCAR-3	-7.69	-4.85	-5.352	-4.784
OVCAR-4	-6.14	-4.92	-5.22	-4.757
OVCAR-5	-7.32	-4.69	-5.153	-4.581
OVCAR-8	-7.63	-4.74	-5.137	-4.777
NCI/ADR-RES	-6.06	-4.75	-5.329	-4.782
SK-OV-3	-7.54	-4.85	-4.977	-4.712
786-0	-7.2	-5.12	-5.393	-4.787
A498	-6.78	-4.94	-5.216	-4.692
ACHN	-6.2	-4.83	-5.172	-4.623
CAKI-1	-6.48	-4.84	-5.429	-4.718
RXF 393	-7.25	-5.37	-5.623	-4.984
SN12C	-7.57	-4.84	-5.382	-4.776
TK-10	-6.74	-4.79	-5.381	-4.631
UO-31	-6.18	-5.01	-5.229	-4.736
PC-3	-7.59	-4.93	-5.473	-4.779
DU-145	-7.52	-4.83	-5.183	-4.862
MCF7	-7.89	-7.06	-5.804	-4.766
MDA-MB-231/ATCC	-7.2	-5.05	-5.199	-4.756
HS 578T	-8.09	-5.01	-5.438
BT-549	-7.59	-4.92	-5.19	-4.751
T-47D	-7.01	-5.23	-5.568	-4.847
MDA-MB-468	-7.69	-5.5	-5.709
