# Supplementary material for: Pocket similarity identifies selective estrogen receptor modulators as microtubule modulators at the taxane site
Source: Nat Commun. 2019 Mar 4;10:1033. doi: 10.1038/s41467-019-08965-w (PMC6399299; doi:10.1038/s41467-019-08965-w)
Supplement: Supplementary file 18 — Source Data [file 41467_2019_8965_MOESM18_ESM.xlsx]

## Sheet: Fig. 1b
PDB_ID	PFS
1JFF_TA1_601	-10.8
4I4T_ZPN_503	-6.392
1TUB_TXL_501	-5.166
1TVK_EP_1001	-4.481
5BNU_OB7_601	-4.287
1XQC_AEJ_1001	-4.126
3V01_3V0_501	-4.125
2EWP_TXF_501	-3.987
3ILQ_1O2_286	-3.96
4PRG_072_1	-3.942
3DL9_V2H_602	-3.889
5DKS_5C6_601	-3.883
2R6Y_LLC_1	-3.88
4JTU_JTU_407	-3.796
2VCI_2GJ_1225	-3.777
4YBJ_4A9_601	-3.777
3UP3_XCA_100	-3.771
5FQS_J0W_1546	-3.759
5ACC_KE9_1546	-3.744
4V25_SZ6_1369	-3.729
3PG3_DG7_362	-3.708
1NDE_MON_101	-3.692
3FC6_LX2_1	-3.684
4ZMG_4R5_403	-3.684
1S9Q_OHT_200	-3.68
3G7E_B46_1	-3.673
2IOG_IOG_600	-3.649
3ABA_FLI_404	-3.626
4IAE_1DX_201	-3.625
4NAH_2VJ_202	-3.619
4YKT_4EQ_301	-3.618
5FI8_5Y5_1001	-3.617
5DZ1_5JY_900	-3.616
2Y5K_YCU_1336	-3.613
3FAL_LO2_1	-3.608
4KEC_4KE_502	-3.596
3Q5J_D1S_214	-3.584
2OBD_2OB_485	-3.58
1L8J_PTY_200	-3.579
4BJK_18I_1460	-3.577
3ARE_4GH_601	-3.57
3IES_M24_552	-3.566
2W0W_LZS_1454	-3.565
5DKG_5C7_601	-3.564
3ILP_1L2_286	-3.558
3T1F_3TF_286	-3.545
2ZMH_NYA_1	-3.544
1KV2_B96_391	-3.542
4ZWH_OB3_601	-3.541
3LFE_Z84_361	-3.53
1EQU_EQI_329	-3.504
3GFE_P37_361	-3.504
3HHU_819_500	-3.5
2Z7X_PCJ_1	-3.495
2C9D_PHR_791	-3.493
3R92_06J_1	-3.493
5BP6_OB8_601	-3.491
4INB_1F6_201	-3.49
2UWD_2GG_1228	-3.489
2CCU_2D9_1224	-3.482
4AZQ_G2A_1136	-3.47
2YE9_2D4_1224	-3.468
3UVQ_FS8_361	-3.468
4LS0_B3B_413	-3.463
5FAL_SKT_502	-3.462
3DY7_1CX_9002	-3.455
4BQJ_XKL_1225	-3.444
3DL5_DHF_605	-3.437
4O07_FGH_4000	-3.436
3Q5L_KX2_801	-3.435
5AK2_85Z_1553	-3.434
1G2N_EPH_4000	-3.431
5FQV_VQI_1546	-3.428
3IOC_A5D_301	-3.419
3L9R_L9R_284	-3.407
3II5_831_1	-3.404
1KN1_CYC_184	-3.403
2YIW_YIW_1353	-3.394
1PQ6_965_1500	-3.392
1M98_HEQ_350	-3.388
3BYU_AM6_1	-3.388
4ZNU_4Q9_601	-3.385
2FPV_ILC_405	-3.38
4MX7_MX7_305	-3.376
1UOM_PTI_1547	-3.374
1XH5_R68_1001	-3.373
4XIQ_40Y_301	-3.372
3CX5_7PH_4014	-3.369
4YND_4GQ_504	-3.368
3GYT_DL4_100	-3.358
3VSO_EK1_501	-3.358
2GIU_FBR_600	-3.354
2YI0_YI0_1225	-3.354
3ZWT_KFZ_1401	-3.35
3H0A_D30_500	-3.349
2C92_TP6_701	-3.348
3L0E_G58_1	-3.348
4LWG_FJ4_301	-3.348
3GCV_SS6_361	-3.346
4FGH_0U6_202	-3.343
4U81_3EY_502	-3.343
5A5J_6YF_1494	-3.342
3IPU_O40_801	-3.34
3BEL_POX_1	-3.337
4YT1_JJB_901	-3.333
2JJ3_JJ3_1499	-3.332
4ELF_35I_203	-3.328
1EYS_BPH_606	-3.325
4U80_3EX_502	-3.325
3KFC_61X_1	-3.323
4L8M_F46_403	-3.322
2X24_X24_1715	-3.32
3TUB_FPU_999	-3.319
3JCU_PHO_408	-3.316
1NQX_RLP_1201	-3.314
2YCA_ZM3_460	-3.31
5DEL_D59_603	-3.302
4WZ8_3W7_2301	-3.3
4ITF_TFY_501	-3.298
4XIR_40X_301	-3.298
2ZVT_PTG_1	-3.297
4U7Z_3EW_502	-3.293
1Q4X_G24_462	-3.29
3VTD_TKD_500	-3.29
3IPS_O90_1	-3.289
2YI6_6QM_1225	-3.288
1DIS_BDM_163	-3.287
1NAV_IH5_600	-3.285
3F3V_1BU_1	-3.279
5DKE_5C8_601	-3.275
3KQ7_KQ7_361	-3.273
4FGY_0W3_601	-3.269
2AI1_P1G_293	-3.268
3KYD_VMX_97	-3.268
4LWI_FJ6_301	-3.265
2PUU_G2G_391	-3.264
4XIT_40Z_301	-3.263
1PPR_PID_611	-3.262
4ZUB_OB1_601	-3.256
2C7X_NRB_1408	-3.255
1OSF_KOS_280	-3.252
2Y46_MIV_460	-3.249
5DYB_5K2_900	-3.247
3VJS_10S_501	-3.246
4XI3_29S_601	-3.246
2O9J_CZA_1001	-3.245
4R2U_3JX_501	-3.239
4IGH_1EA_503	-3.238
4XLY_ECP_700	-3.238
3W0Y_DS4_501	-3.236
1YIN_CM3_600	-3.235
4K4O_DOO_301	-3.233
4DK7_0KS_501	-3.228
5FQP_GQD_1549	-3.228
4O05_2Q9_4000	-3.227
5BNU_OB6_601	-3.227
2GVF_NHN_999	-3.224
1Q0Z_AKA_600	-3.222
3QRI_919_500	-3.221
4QE8_31D_1001	-3.221
1A4H_GDM_300	-3.22
4YKR_4EP_301	-3.219
1ZO9_EPM_1470	-3.218
5E19_5K7_901	-3.216
1YET_GDM_275	-3.215
3HB4_E2B_700	-3.215
2FJM_073_800	-3.214
1B33_BLA_201	-3.213
1DTH_BAT_972	-3.211
2CCT_2E1_1224	-3.21
4G2H_0VQ_501	-3.21
3INW_JZB_2001	-3.208
2ZDX_P4A_500	-3.206
3U6H_03X_1	-3.2
3KFA_B91_1	-3.199
2ZMJ_MI4_1	-3.194
3IMX_B84_466	-3.193
1VRN_MQ9_501	-3.188
2X5W_K2B_1429	-3.185
3STW_2TD_266	-3.185
4AWO_99B_1225	-3.178
4NAT_2W5_201	-3.178
3AN3_M7S_1	-3.176
4RKA_3RY_409	-3.175
1XP9_AIJ_600	-3.174
3VSP_EK8_501	-3.17
4G20_484_501	-3.17
4KNX_1S9_501	-3.17
3CTQ_337_1	-3.165
5CTE_57L_2301	-3.164
3BMY_CXZ_1	-3.163
4WN5_MVC_402	-3.161
5FDO_5X2_400	-3.157
5AAU_XBR_1553	-3.156
4Z1H_4KP_601	-3.155
2ZMI_TT2_1	-3.154
4G1Y_0VO_501	-3.153
2C0I_L1G_1506	-3.15
2C0O_L2G_1506	-3.15
5FQR_QHG_1546	-3.148
1JIP_KTN_801	-3.147
3EJD_ZMQ_99	-3.146
2ZNN_S44_901	-3.143
3KBZ_2T4_401	-3.143
3GBK_2PQ_1385	-3.141
3KPZ_ZNE_525	-3.141
5CCM_4ZX_505	-3.141
1M56_PEH_2009	-3.138
3RIN_I2O_401	-3.136
1DS8_BPH_1006	-3.134
3LE8_2B5_301	-3.133
4L02_1V2_401	-3.133
2R6W_LLB_1	-3.132
1E26_GPB_208	-3.129
1ZHN_PC6_1	-3.128
2C94_TSF_701	-3.126
1A4R_GNH_400	-3.123
2CBS_R13_200	-3.123
3EJB_ZMP_99	-3.121
3RUK_AER_601	-3.121
5IR4_ZPE_702	-3.12
1PSS_BPH_271	-3.117
4BQH_9VU_1539	-3.117
4I3C_BLR_200	-3.116
3UVR_06F_361	-3.115
1D3G_BRE_397	-3.113
2XKW_P1B_1478	-3.113
5AE3_AWB_800	-3.113
4XB5_45D_501	-3.112
3RKZ_06T_1	-3.109
4BGE_PYW_1270	-3.107
4LZJ_22H_401	-3.107
3F0Q_52V_158	-3.105
3M6G_LO3_600	-3.105
3S9U_5DR_163	-3.105
3UVP_048_361	-3.104
5FQT_7QN_1546	-3.104
4O09_2R6_4000	-3.103
4LEQ_1WK_401	-3.102
4NKZ_LZZ_601	-3.1
2I80_G1L_400	-3.099
4X6F_3XU_301	-3.099
1RP0_AHZ_600	-3.096
2HFK_E4H_801	-3.096
2R4B_GW7_1	-3.096
1LIC_HDS_133	-3.094
1OVE_358_401	-3.09
2BZ5_AB4_1226	-3.088
4PA0_2OW_1101	-3.088
4RX0_D65_1001	-3.088
2W0V_LZR_1454	-3.087
3OPD_HIE_214	-3.087
4O04_2Q8_4000	-3.085
3INX_JZC_2001	-3.083
1B48_HAG_223	-3.081
1UYF_PU1_1224	-3.08
2HCD_BIV_525	-3.08
2GMR_BPH_305	-3.079
2Q5G_1FA_501	-3.079
2VWC_BC2_1215	-3.079
1YOK_P6L_100	-3.078
4KQL_1SG_511	-3.076
5IBD_GGJ_407	-3.074
3COW_52H_401	-3.073
1A27_EST_350	-3.071
1S0Z_EB1_510	-3.071
1SJ0_E4D_600	-3.067
3EEJ_53R_229	-3.063
4LWH_FJ5_301	-3.062
2WUF_KEM_1289	-3.061
4ELH_53I_202	-3.061
5C37_4XN_2202	-3.059
4GID_0GH_501	-3.058
3MNR_SD1_233	-3.057
1R5K_GW5_600	-3.056
3IOD_A6D_302	-3.056
1BP1_PC1_777	-3.055
3G7F_MQ9_501	-3.055
3S3I_CQ0_1	-3.055
3DR1_C5D_500	-3.053
2H26_6PL_311	-3.052
3VHW_VHW_1	-3.052
4FHI_0S4_501	-3.05
4JQH_1MF_201	-3.048
5FOI_MY8_414	-3.048
3POZ_03P_1023	-3.046
4EEH_HH6_301	-3.046
3KVM_951_402	-3.042
1PQ9_44B_1501	-3.041
4AJO_88N_1332	-3.04
1WBN_L09_1355	-3.037
3ZYA_2A8_400	-3.037
1AY0_TPP_682	-3.036
3EN6_KS5_2	-3.035
3BX5_304_501	-3.034
4CI4_Y1N_1468	-3.034
1ILH_SRL_1	-3.03
3D7Z_GK5_401	-3.028
2B1I_93A_600	-3.026
1Q6N_P90_801	-3.025
4YKQ_4EO_301	-3.024
3W2R_W2R_1101	-3.021
5BPR_OB9_601	-3.02
3DT3_369_1	-3.019
3K98_1RC_901	-3.019
5ECX_5N1_202	-3.018
5EWL_5SL_508	-3.016
4JQL_VJ6_301	-3.015
5DL1_5C2_201	-3.014
2BSM_BSM_1224	-3.012
4RLI_3SH_403	-3.011
5CAN_4ZB_1102	-3.011
3W33_W19_1101	-3.01
4X7N_3Z5_1101	-3.009
3KVK_6X1_401	-3.008
1IEP_STI_201	-3.006
4NH8_2LC_301	-3.006
1R6G_442_500	-3.005
2R40_EPH_600	-3.004
3ZM6_2GN_500	-3.004
5BYJ_OQR_302	-3.004
4LWF_FJ3_301	-3.003
4JNK_ZHK_803	-3.001
3IXP_EPH_900	-3
4ZNV_4Q7_601	-3
3R91_06H_1	-2.999
5CA0_LXL_504	-2.999
2I4J_DRJ_999	-2.998
3HV4_L51_361	-2.997
4XIP_40W_301	-2.997
5DXM_5J0_900	-2.995
2OZ5_7XY_277	-2.993
4HPJ_1D0_401	-2.992
3IPH_G11_361	-2.991
4LS1_3X2_403	-2.991
4EC0_7PQ_203	-2.99
4RJ4_3QW_1101	-2.989
4G2F_C07_1001	-2.987
2FZI_DH3_208	-2.986
3G5N_PB2_501	-2.985
3D83_GK6_401	-2.983
3ZWS_AVQ_1402	-2.983
3FSF_FSS_450	-2.981
3T6E_UQ9_502	-2.981
2IWS_NP4_1215	-2.98
4MXC_DWF_1401	-2.98
2DE4_BPS_1366	-2.979
3BM9_BXZ_1	-2.979
5CAS_4ZQ_1102	-2.977
1ZAF_789_201	-2.975
2Q6J_A48_700	-2.975
1PQC_444_1500	-2.974
4YKX_4ET_301	-2.974
2ZAS_1OH_460	-2.973
2ZKC_BPZ_999	-2.973
3UP0_D7S_100	-2.973
1DYJ_DDF_161	-2.971
4MQ4_2D5_301	-2.97
4WP8_ZDA_303	-2.97
2P4Y_C03_478	-2.968
3EQL_MXP_1527	-2.968
4YBM_4BJ_1101	-2.968
3VS0_VS0_602	-2.967
4ELE_31I_203	-2.966
4MQ6_29W_404	-2.966
2TYS_PLT_399	-2.965
2RJP_886_510	-2.963
3FT8_MOJ_237	-2.963
4ARK_M3K_1385	-2.963
2P8H_MY9_386	-2.962
3Q97_Q97_600	-2.962
3VRM_VD3_502	-2.962
4ELH_53J_204	-2.962
3KYC_JZU_98	-2.961
4NAU_2W3_202	-2.961
1JB0_LMG_5002	-2.957
2YIS_YIS_1353	-2.957
4GKT_0O1_403	-2.957
5J5S_6G3_601	-2.957
3U7K_MDB_301	-2.956
3UQW_ZPY_394	-2.956
4A4W_YFB_999	-2.956
2BRE_KJ2_1214	-2.955
3ITZ_P66_401	-2.955
3MG1_ECH_351	-2.955
3WQ9_YUK_301	-2.955
5CTC_57K_2301	-2.955
5DWJ_5J2_901	-2.955
1DXR_MQ9_501	-2.954
1NQW_5YL_1201	-2.954
4YNK_YW2_500	-2.954
1ERR_RAL_600	-2.953
2OUZ_C3D_999	-2.95
4YHF_4C9_701	-2.95
4NWK_2R8_301	-2.947
1W29_TS0_1162	-2.946
3VT9_YI4_500	-2.945
3K97_4CD_901	-2.944
4BGI_I4I_1270	-2.942
1EE2_CHD_1150	-2.94
4YKZ_4EV_301	-2.94
3E93_19B_361	-2.937
4AL4_W7E_1333	-2.937
1S9J_BBM_1001	-2.936
5CAU_4ZR_1102	-2.936
2OI2_DP6_300	-2.935
3GI3_B10_391	-2.935
2B0M_201_401	-2.934
2YKE_YKE_1224	-2.931
3V8D_0GV_602	-2.931
3E6Y_CW1_261	-2.93
3SA1_6DR_163	-2.93
4X7J_3Z1_1101	-2.93
4I3B_BLR_201	-2.93
4CWT_IK9_1225	-2.929
2YKC_YKC_1224	-2.928
2ZB1_GK4_361	-2.928
3TUH_TUH_1	-2.928
3GCU_R48_401	-2.926
4H96_14Q_202	-2.925
5CAL_4Z8_1101	-2.925
1B8D_PUB_205	-2.924
1XPC_AIT_600	-2.922
2VCJ_2EQ_1224	-2.922
3A3Z_2MV_1	-2.922
3FEI_CTM_1	-2.921
4XTQ_BL8_401	-2.92
3KXW_1ZZ_589	-2.919
5DUE_5FY_900	-2.919
2HY8_1ST_201	-2.918
4P90_2K0_601	-2.918
4YVF_XFA_502	-2.918
3COY_53H_301	-2.917
2AI2_P1D_293	-2.916
2XCF_BBQ_1182	-2.916
3EQG_4BM_1	-2.916
3UQX_ZPZ_401	-2.916
3I65_JZ8_1001	-2.915
4JQ8_KJ8_1001	-2.915
2WOU_ZZF_1500	-2.914
3FKL_FKL_361	-2.914
4AN9_2P7_1384	-2.914
3VJT_10R_501	-2.912
2ZL9_VDA_500	-2.911
2OFV_242_503	-2.91
3AN4_M7R_1	-2.908
3EKO_PYU_901	-2.908
3OZ2_OZ2_502	-2.908
4Q6R_30J_903	-2.907
4YKU_4ER_301	-2.907
4MNE_573_903	-2.906
2YE2_XQI_1225	-2.905
4R5S_FI3_1101	-2.905
2WI5_ZZ5_1225	-2.903
3IUE_FG3_302	-2.903
3OCG_OCG_361	-2.903
4MGY_H07_1001	-2.903
1NJ1_5CA_512	-2.901
2FPT_ILB_405	-2.901
3NI2_AYL_537	-2.9
3O0I_P54_237	-2.9
3U6I_044_1	-2.9
4AN3_5Y0_1384	-2.9
3PJ3_04L_1	-2.899
2XHX_T5M_1224	-2.898
4DK8_0KT_501	-2.898
4EP9_0RD_701	-2.897
1GPU_THD_1682	-2.894
5D41_57N_1103	-2.894
3II4_3II_465	-2.893
3QCI_NX3_2001	-2.893
3DS6_A17_361	-2.892
3IW5_DF3_362	-2.891
2RGP_HYZ_1	-2.89
5EW8_5SF_803	-2.889
2Q36_KAB_402	-2.888
2RG6_287_501	-2.888
3RVB_I79_1	-2.888
4U0J_566_401	-2.888
3OSA_KN3_1	-2.887
3QGH_63F_601	-2.885
1YMT_DR9_500	-2.884
2YKB_YKB_1224	-2.884
1UYD_PU8_1224	-2.883
4AJN_88V_1332	-2.883
1KNU_YPA_1001	-2.882
2BAJ_1PP_401	-2.881
3KVL_7Z5_402	-2.881
4YKW_4ES_301	-2.881
1PL1_ABY_654	-2.88
1V54_PGV_3266	-2.88
3IW6_PP0_361	-2.88
3Q97_SRR_601	-2.88
3VTB_TKA_500	-2.88
3V9Y_24L_501	-2.879
1UYE_PU9_1224	-2.878
2C0T_L3G_1506	-2.878
2Q5L_R1T_2004	-2.877
2Q5L_S1T_2002	-2.877
3AZ9_K91_2	-2.877
3HV6_R39_361	-2.877
1B8D_PEB_201	-2.876
5DK9_5CC_601	-2.876
2QTU_3AS_1	-2.874
1TKA_N3T_681	-2.873
4IJI_99T_501	-2.873
4UWK_UJB_1872	-2.872
1NQV_LMZ_1201	-2.871
4LWE_FJ2_301	-2.869
5DTV_5FS_601	-2.868
2QLQ_SR2_1345	-2.867
1Q1K_PRT_500	-2.866
4I9N_1E5_402	-2.866
2UZB_C75_1297	-2.865
2RFN_AM7_1	-2.864
3TFU_PL8_501	-2.863
4ELG_52I_204	-2.862
1IE8_KH1_500	-2.861
1XHA_R68_1001	-2.861
2GMR_U10_306	-2.861
4JRV_KJV_1001	-2.86
4UDB_CV7_1987	-2.86
5CAQ_4ZJ_1102	-2.86
1XP1_AIH_600	-2.859
3HEK_BD0_901	-2.857
1XV9_CI2_1001	-2.856
4FPS_0UX_402	-2.856
1REK_B8L_351	-2.854
2AA2_AS4_201	-2.854
5DXK_5J1_900	-2.854
1V7C_HEY_1400	-2.853
4ETW_ZMK_600	-2.853
2QZR_S79_500	-2.852
2C78_PUL_1408	-2.851
4ZNW_OBM_601	-2.851
3P5K_P5K_362	-2.85
4NH7_HIE_301	-2.85
4B6C_B5U_1256	-2.848
4ONI_EPH_601	-2.848
5DVV_5G6_900	-2.848
2H26_6UL_312	-2.847
3RIX_923_552	-2.847
2CCS_4BH_1224	-2.846
4BBF_O19_2229	-2.846
4EWS_DLP_503	-2.846
1FM9_570_200	-2.844
2AYR_L4G_201	-2.844
3DTW_A96_501	-2.844
3L1S_Z92_421	-2.844
2Q2Y_MKR_604	-2.843
3RGA_ILD_302	-2.843
5CF0_FJS_301	-2.843
2QZL_IXS_449	-2.842
4B3U_NWL_400	-2.842
2F4B_EHA_201	-2.841
3BYS_AM5_1	-2.841
3NNV_437_355	-2.841
2BYO_HXA_1215	-2.839
2WV8_VGN_400	-2.838
3EUT_DCR_1	-2.837
1CX2_S58_701	-2.836
3VF6_0H6_502	-2.835
4GXS_0YS_301	-2.835
5DKB_5C9_601	-2.835
2E2X_PEV_400	-2.828
4AS9_4QS_1215	-2.828
1UUO_BRF_1397	-2.827
3KF4_B90_1	-2.827
4L7N_1VB_601	-2.827
4ZG9_4O2_908	-2.827
1I7G_AZ2_469	-2.825
1WM0_PLB_1	-2.825
2R3P_3SC_501	-2.825
3QTF_05S_1	-2.825
1CW2_HSP_270	-2.824
4OQV_2V6_503	-2.824
4QMV_34W_401	-2.824
3EKR_PY9_901	-2.823
3F7D_P42_1	-2.823
5DLR_5DJ_601	-2.823
2AI3_P2G_293	-2.821
1TZ3_AIS_402	-2.82
2GTM_LID_353	-2.82
2OG8_1N8_501	-2.82
4YC9_4C1_1104	-2.819
1YC1_4BC_401	-2.818
3FL8_RAR_200	-2.818
3W32_W32_1101	-2.818
4EYJ_N61_401	-2.818
4MPE_PV8_501	-2.818
3NOA_5BC_1	-2.816
3SWZ_TOK_601	-2.816
4G1D_0VK_501	-2.816
1BJG_TMF_267	-2.815
2W0B_CMW_1450	-2.814
3DUY_AFJ_501	-2.812
3DKO_IHZ_1001	-2.811
2BRC_CT5_1215	-2.81
1UYH_PU0_1224	-2.809
3OW6_MEX_1	-2.809
3ZLK_Y46_400	-2.809
4JWL_HRC_301	-2.809
1KEK_HTL_2236	-2.808
2IYA_ZIO_1425	-2.808
1CD2_FOL_307	-2.807
2FPY_ILF_407	-2.807
2JJO_EY5_413	-2.807
4ITE_TEY_501	-2.807
4TOS_355_1402	-2.807
2BYI_2DD_1226	-2.806
2XXQ_ZTP_1489	-2.806
2YJW_YJW_1224	-2.806
3HRB_I39_1	-2.806
4CWN_6LV_1224	-2.806
4P5Q_Q0B_1001	-2.806
4ZNS_OFB_601	-2.806
5HJP_668_501	-2.806
1QZ6_JAS_500	-2.805
2VUE_BLA_2001	-2.804
2FQI_ILH_600	-2.803
3EWH_K11_1	-2.803
5AVL_4KQ_501	-2.802
3OY3_XY3_1	-2.799
4USE_R09_500	-2.798
3CCW_4HI_1	-2.797
4AWP_99A_1224	-2.797
4UWH_JXM_1876	-2.797
3GC7_B45_361	-2.796
4K9W_7AW_602	-2.796
4QIM_A8T_1201	-2.796
2ZK3_OCX_1	-2.795
4IV4_1GS_601	-2.795
1C29_HE1_270	-2.793
2WI7_2KL_1224	-2.793
1DFG_NDT_0	-2.792
2QM9_TDZ_201	-2.792
2YEH_2KU_1225	-2.792
3VQS_JT1_1000	-2.792
4WX6_3VK_301	-2.791
1JK7_OKA_501	-2.79
2I0G_I0G_1	-2.79
3S4Q_NK0_361	-2.79
5BST_4UU_601	-2.79
4ARW_HNR_400	-2.787
5DH5_5AY_803	-2.786
3DT1_P40_361	-2.785
5JVD_6NL_501	-2.785
3HV5_R24_361	-2.782
3O1D_G72_1	-2.782
5DY8_5K4_900	-2.782
2YKI_YKI_1224	-2.781
4KIQ_1RA_401	-2.781
4TPT_35H_701	-2.781
1YC4_43P_301	-2.779
3SRU_Q26_169	-2.779
3WIG_CHU_403	-2.778
3E8N_VRA_1001	-2.777
4B2W_BZ0_1294	-2.777
3QGI_33F_601	-2.776
4X2T_TOD_703	-2.776
5HHW_60O_1401	-2.776
5IN9_6C0_410	-2.774
2NPF_MOU_901	-2.773
4XWA_43N_301	-2.773
5HM3_649_701	-2.773
3TBG_RTZ_1	-2.771
1GRR_CLC_999	-2.77
1Q5D_EPB_450	-2.769
4B2X_NIQ_400	-2.768
4UWG_RBQ_1873	-2.768
1UMX_BPB_1284	-2.767
1FPU_PRC_1	-2.766
1GZU_NMN_501	-2.766
4DCE_0JF_1501	-2.766
3TS1_TYA_420	-2.765
4C5D_X0R_2000	-2.765
3CS9_NIL_600	-2.764
3L6J_Z90_190	-2.764
4OHO_2TG_701	-2.764
4B4M_JWT_400	-2.762
2Y68_T04_500	-2.761
4KIN_1M8_401	-2.761
4MUE_2DH_401	-2.761
2J96_PVN_1163	-2.76
4MGD_27N_601	-2.76
4ASF_62U_1216	-2.758
5JLJ_6L8_1101	-2.758
1Q0R_AKT_600	-2.757
3LZB_ITI_1	-2.757
3BV3_P39_501	-2.754
5D47_L19_201	-2.754
4ELB_34R_203	-2.753
4WYO_3W2_4000	-2.753
1HJ1_AOE_1436	-2.752
4ASJ_N6A_1294	-2.751
4B5B_BBE_400	-2.751
4PMM_31V_801	-2.751
4JBP_YPH_501	-2.75
4W4V_3H8_501	-2.75
3AZ3_DS6_1	-2.749
3G8I_RO7_1	-2.749
4XRY_SI5_602	-2.749
1W29_TS1_1162	-2.748
3QP4_HL0_1	-2.748
5CTB_57J_2301	-2.747
1BRR_ARC_1000	-2.746
3VHD_VHE_1	-2.746
3VT4_5YI_500	-2.746
4TZT_468_501	-2.746
1EYS_MQ8_608	-2.745
2PRL_R2C_400	-2.744
4B4W_9L9_2001	-2.744
4WVO_3UZ_201	-2.744
1JPZ_140_1470	-2.743
3EL7_PD3_601	-2.743
3PVW_QRX_800	-2.743
3HM1_J3Z_2	-2.741
4LI5_1WY_1101	-2.741
1VRN_UQ7_502	-2.74
3FPE_TNA_299	-2.739
1LLF_F23_800	-2.738
2B8L_5HA_386	-2.738
3E92_G6A_361	-2.738
3F1Q_BCE_397	-2.738
3G0X_MD7_2	-2.738
4G5J_0WN_1101	-2.738
4ZZ2_3YG_1102	-2.738
1Q66_KMB_900	-2.737
3B8R_887_201	-2.737
3GNW_XNC_579	-2.736
4DE5_0JD_401	-2.736
2ZXN_JC1_1	-2.735
4X7K_3Z3_1101	-2.735
4GQB_0XU_701	-2.734
4I4E_1BQ_1000	-2.734
1YNU_PY4_600	-2.733
4KSH_HTT_301	-2.733
5HG1_62C_1001	-2.733
2YKJ_YKJ_1224	-2.732
4WI1_3O6_801	-2.732
1X76_697_201	-2.731
3CX5_6PH_4013	-2.731
3Q34_UQ8_1	-2.731
3RUT_59G_1	-2.731
4ZQP_KP3_602	-2.73
4JBV_V68_601	-2.729
2CLH_F19_1268	-2.728
4G33_ZPE_702	-2.728
2OSC_MUH_50	-2.727
1ZZ2_B11_362	-2.726
2E2R_2OH_1401	-2.726
3P7A_P7A_362	-2.726
1YZX_GSF_301	-2.725
3C6G_VD3_701	-2.725
3H06_VBP_803	-2.725
5DXT_5H5_1101	-2.725
2VW5_BC6_500	-2.724
3QU0_X40_454	-2.724
4P74_2U9_301	-2.724
4ELB_34S_203	-2.723
4HAZ_LBF_1101	-2.723
4ZJW_4P1_501	-2.723
5HE2_F0S_701	-2.722
2Y5N_MYV_460	-2.721
3UE4_DB8_601	-2.721
4MUI_2DQ_405	-2.721
4X6C_42H_503	-2.721
3QCL_NXV_2001	-2.719
4MMD_29E_603	-2.719
5DXQ_5HZ_900	-2.719
1UU3_LY4_1374	-2.717
3CCT_3HI_1	-2.717
4OYS_1TT_905	-2.717
1AL7_FMN_360	-2.716
1O9E_FSC_1241	-2.716
1VEB_I05_351	-2.716
3NWW_3NW_361	-2.716
4WF4_WF4_201	-2.715
1W83_L11_1355	-2.714
3HYW_DCQ_500	-2.714
2BXV_3FT_1401	-2.713
3CP9_C19_501	-2.713
4M10_ICD_706	-2.713
3K22_JZS_1	-2.712
4MA6_28E_202	-2.712
4R3C_3GF_402	-2.712
4YKY_4EU_301	-2.712
2I0H_222_400	-2.711
4C74_N01_701	-2.711
1PKF_EPD_450	-2.71
3HZ5_Z64_237	-2.71
3W0G_W07_501	-2.71
3WGV_EFO_2015	-2.71
1VF5_TDS_304	-2.709
2XX5_13N_1215	-2.709
3G6G_G6G_1	-2.709
1P44_GEQ_350	-2.708
4PD8_P0C_501	-2.708
3D0B_SNX_233	-2.707
1P4R_354_1801	-2.706
3PE6_ZYH_304	-2.705
4JGD_4JG_413	-2.705
4ZX6_4U6_1102	-2.704
2C97_JCL_701	-2.703
3QCY_3Q3_371	-2.703
4DO3_0LA_602	-2.703
5DVS_5G7_900	-2.703
2AB2_SNL_502	-2.702
3L8S_BFF_361	-2.702
4AA5_NQB_1353	-2.702
4TYD_3EO_302	-2.701
2FHY_A37_502	-2.7
3I68_J4Z_1001	-2.7
4I31_1BV_202	-2.7
4UMZ_XJO_1408	-2.7
1UYI_PUZ_1224	-2.699
3IVC_FG4_302	-2.699
3TUD_FPX_1	-2.699
4ANB_YQY_1382	-2.699
2R64_740_500	-2.698
3BR9_DEY_579	-2.698
1QY8_RDI_338	-2.697
3IK3_0LI_1	-2.697
3EFL_706_501	-2.694
4L94_S46_301	-2.693
4EAW_0NQ_601	-2.691
4KAD_1QB_402	-2.691
5DWG_5G4_900	-2.691
1SVE_I01_351	-2.69
4JR3_KJR_1001	-2.69
1R1K_EPH_4000	-2.689
1V97_FYX_3006	-2.689
3DCJ_THH_401	-2.689
4X7O_3Z6_1101	-2.689
5BVO_4VE_1008	-2.688
3UUC_0D1_1	-2.687
4F6W_0SS_501	-2.687
5IBE_69M_403	-2.687
3IVX_FG6_302	-2.686
3VZC_UUL_1001	-2.686
1QZ5_KAB_500	-2.685
3WHA_WHA_302	-2.685
4G16_0VM_401	-2.685
5E1C_5K8_900	-2.685
2HWO_RBS_1345	-2.684
2YI7_BZ8_1225	-2.683
3OGT_FMV_1	-2.683
4FCR_0TM_301	-2.683
3P89_89P_1	-2.682
5DZH_5KG_900	-2.682
2NM2_NEU_122	-2.681
3CTH_319_2001	-2.681
3FQV_11F_219	-2.681
1CX9_NHP_270	-2.68
2E9A_B28_701	-2.68
2IYF_ERY_1400	-2.68
3U8W_09J_500	-2.68
3W0A_DS5_501	-2.678
4HYP_1A1_301	-2.678
1P8D_CO1_108	-2.677
4RAK_652_503	-2.676
1XP6_AIU_600	-2.675
1ZZL_TZY_999	-2.675
3RWP_ABQ_360	-2.675
3WVS_RRM_502	-2.675
4ZWK_OB4_601	-2.675
4PA2_2KB_501	-2.674
1AYP_INB_201	-2.673
1JIO_DEB_420	-2.673
2QG2_A91_300	-2.673
3KMZ_EQO_1	-2.673
5CU3_54S_404	-2.673
1TOW_CRZ_501	-2.672
3VRZ_VRZ_603	-2.671
5EC4_5LQ_502	-2.671
2CBR_A80_201	-2.67
3CZH_D2V_602	-2.67
4EQZ_AW0_501	-2.67
2Q5P_241_5001	-2.669
3NJQ_NJQ_197	-2.669
3RMF_20Z_496	-2.669
3V9T_17L_501	-2.667
1UYC_PU7_1224	-2.666
4B0I_KBP_1170	-2.665
4KSG_920_301	-2.665
3GOC_YES_304	-2.664
3IK7_BOB_501	-2.664
4CWO_T62_1226	-2.664
4ZG6_4NY_910	-2.664
1WBT_WBT_1355	-2.663
3CQE_P91_901	-2.663
3PP1_IZG_500	-2.663
3TUC_FPW_999	-2.663
4GE9_0L0_4000	-2.663
4GIY_0WY_402	-2.663
5C8Y_PN6_504	-2.663
3WCF_BH8_401	-2.662
1R2C_BPB_402	-2.661
1UY6_PU3_1224	-2.661
5BZ3_7E8_401	-2.661
5KH5_6TC_301	-2.661
1JCM_137_400	-2.66
1XKK_FMM_91	-2.66
4AN2_EUI_1382	-2.66
4D9E_LCS_402	-2.66
1DBT_U5P_250	-2.659
1S19_MC9_500	-2.659
4KXN_6K6_201	-2.659
1DXR_BPB_402	-2.658
2IWU_NP5_1215	-2.658
1YIM_CM4_600	-2.657
3KEE_30B_500	-2.657
4EFU_EFU_301	-2.657
4GIL_KPS_401	-2.657
2O2N_LIW_1000	-2.656
3WMH_JJA_901	-2.656
2ACL_L05_101	-2.655
1N2H_PAJ_1001	-2.654
1B8N_IMG_600	-2.653
4NCT_2K2_501	-2.653
4WKE_3PU_508	-2.653
1C7O_PPG_1500	-2.652
3N9T_HGX_300	-2.651
1BS4_2PE_170	-2.65
4GFN_SUY_301	-2.65
2ATH_3EA_1001	-2.649
3IUB_FG2_302	-2.649
2HFJ_YML_448	-2.648
4G32_ZPE_702	-2.647
4IJP_1EH_1101	-2.647
5IS0_6ET_801	-2.646
2GQX_5CL_1450	-2.645
3P78_P78_362	-2.645
4FLH_14K_1205	-2.645
3COZ_54H_401	-2.644
3S1H_56Z_479	-2.644
4QLX_KTC_302	-2.643
4YAV_GAZ_302	-2.643
3MPE_N2A_901	-2.642
4OGJ_2TA_203	-2.642
4OHU_2TK_301	-2.641
3ZG3_UDD_491	-2.64
4MK8_28Q_602	-2.64
5JXQ_6OK_405	-2.64
3V2Y_ML5_1201	-2.639
4OIV_XX9_501	-2.639
5HCV_60R_1001	-2.639
1Q6M_P27_301	-2.638
3B5R_B5R_1	-2.638
2QB4_DSM_801	-2.637
3QI1_C6A_401	-2.636
1ME6_IVS_347	-2.635
1YSX_4EB_1000	-2.635
3H98_B5P_571	-2.635
3JPU_TY4_174	-2.635
3S2V_3HU_258	-2.635
2P4I_MR9_301	-2.634
4LBU_1WJ_401	-2.634
1I7M_CG_375	-2.633
3LFB_Z87_361	-2.633
2RL5_2RL_501	-2.632
3SGY_06W_168	-2.632
3WZJ_O43_901	-2.632
3MPF_N2D_901	-2.631
1TQF_32P_401	-2.63
3CS6_0CO_1	-2.63
3E47_ESY_2000	-2.63
3K9W_4PS_167	-2.63
3UNK_0BY_299	-2.63
3VI8_13M_1	-2.63
5BVN_4VD_1002	-2.63
3NAY_MP6_1	-2.628
4B42_942_1294	-2.628
4O0B_2QA_4000	-2.628
1ZYJ_BI5_362	-2.627
4FZ7_0VH_701	-2.627
4GQS_0XV_502	-2.627
2YFE_YFE_999	-2.626
1C9D_HF1_270	-2.625
3HV3_R49_361	-2.624
1C6X_3IN_622	-2.623
3CDS_GRR_1	-2.623
4DE9_VTP_401	-2.623
3W2Q_HKI_1101	-2.622
4ZNH_OBC_601	-2.622
2VZM_NRB_1408	-2.62
4WNU_QDN_602	-2.62
4ASY_N5Y_1294	-2.619
4PGI_Y69_303	-2.619
3IOE_A7D_901	-2.618
3TL5_980_1	-2.618
4TRJ_665_501	-2.618
2IS0_I03_386	-2.617
1BH6_1BH_300	-2.616
1W3V_MDZ_1333	-2.616
2WUE_KEK_1289	-2.616
3K1O_POZ_490	-2.616
3VRW_YS5_501	-2.616
3ZK5_Z18_1408	-2.616
5D45_57P_201	-2.616
1TKB_N1T_681	-2.615
2H3W_HC5_1602	-2.615
3OS3_3OS_400	-2.615
4LV6_20H_203	-2.615
4PFC_2QX_1101	-2.615
3E2M_E2M_1	-2.613
3AZ1_DS2_1	-2.612
3F3U_1AW_1	-2.612
4ZOM_4Q3_501	-2.612
1EYR_CDP_1001	-2.611
1BWO_LPC_91	-2.61
4NB4_SH3_302	-2.61
4OD9_2RZ_103	-2.61
5DMF_5DG_601	-2.61
5DZ3_5JX_900	-2.61
2E5A_LAQ_2001	-2.609
4O5T_XDA_400	-2.608
1BVR_THT_1302	-2.607
2P54_735_469	-2.607
3F5O_UOC_149	-2.607
4EL9_AFE_400	-2.606
5EBV_5LR_502	-2.606
5HIN_1KL_408	-2.605
1D7A_AIR_300	-2.604
2PRH_238_400	-2.604
3V04_V04_501	-2.604
5JH7_6K9_503	-2.604
3N9S_TD4_308	-2.603
5IBG_69S_404	-2.603
2XX4_13I_1215	-2.602
2QK5_CS5_1	-2.601
2WBD_RO5_1337	-2.601
3CDA_8HI_2	-2.601
1CLE_CLL_801	-2.6
1FM8_DDC_501	-2.598
2UXP_CLM_1211	-2.598
2WZY_SQX_301	-2.598
3GYN_B42_579	-2.598
3QCM_NXW_2001	-2.597
4BB6_HD1_1293	-2.597
5I4V_67S_501	-2.597
2PNU_ENM_302	-2.596
3K5V_STJ_1	-2.596
5AGR_A52_1514	-2.595
5C8N_4YX_1102	-2.595
2NSD_4PI_400	-2.594
2ZK4_OCR_1	-2.594
4B7P_9UN_1226	-2.594
3IBE_L64_1109	-2.593
1COZ_CTP_130	-2.592
2BYH_2D7_1226	-2.592
3DV3_MEK_9001	-2.592
5AHC_VXL_1101	-2.591
1N0H_CIE_695	-2.59
2HAS_C3O_1001	-2.59
2JJ8_AZZ_1211	-2.59
2Q59_240_5001	-2.59
2QG0_A94_2001	-2.59
3K99_PFT_901	-2.59
4R3M_JR9_301	-2.59
3EQH_5BM_1	-2.589
3I59_N6S_301	-2.589
4E28_0MZ_403	-2.589
4XS2_42P_501	-2.589
4L4L_1XC_601	-2.588
2NNQ_T4B_293	-2.587
3U2O_03U_1	-2.587
3UGC_046_1201	-2.587
4KE6_1QW_301	-2.587
1WBS_LI2_1355	-2.586
2AM1_1LG_1000	-2.586
3D7W_ZEZ_702	-2.586
4CE1_7FK_1215	-2.586
4HHY_15R_401	-2.586
4L7L_1VA_601	-2.586
2EZT_TDM_1611	-2.585
4PF3_HFN_1001	-2.585
3FZT_4JZ_999	-2.584
3LBJ_WW8_1	-2.584
4LP0_1YM_301	-2.584
3EMG_685_685	-2.583
2EUF_LQQ_401	-2.582
3P79_P79_362	-2.582
4ELG_52J_201	-2.582
1JIN_KTN_801	-2.581
1W19_T5P_1162	-2.581
3EFJ_MT3_1	-2.581
3K8Q_22A_290	-2.581
3MBL_LSG_7	-2.581
3OS8_KN0_1	-2.581
3VJI_J53_501	-2.581
3A1L_2CC_501	-2.58
3RAL_04Z_499	-2.58
1W3X_W2X_1333	-2.579
4HFR_14M_302	-2.579
4OAR_2S0_1001	-2.579
3BV2_P38_501	-2.578
3KJS_DQ1_602	-2.578
3T8X_ULI_305	-2.578
5DL4_5C4_601	-2.578
1YWN_LIF_301	-2.577
3DXK_N23_395	-2.577
4IQ9_1GB_410	-2.577
4XS9_42X_401	-2.577
5DY4_5GN_402	-2.577
2XMY_CDK_500	-2.576
4Z1Q_558_201	-2.576
5BOC_TSJ_301	-2.576
2VSR_9HO_1477	-2.575
2XDL_2DL_1225	-2.575
2XNM_WGZ_1280	-2.575
3F3T_1AU_1	-2.574
4C28_TW5_1460	-2.573
4LRR_CF9_309	-2.573
4MB9_28F_302	-2.573
4MQU_MG9_701	-2.572
4WLB_3QQ_601	-2.572
4ZN9_OBH_601	-2.572
1YY4_4NA_201	-2.571
4EMV_0R9_301	-2.571
5AP2_PWU_1795	-2.57
2CGF_P2N_1214	-2.569
2EL9_HSS_510	-2.569
4EH4_0OL_402	-2.569
3UA1_08Y_600	-2.568
1U3R_338_201	-2.567
1W19_T1P_1163	-2.567
2BAQ_PQB_401	-2.567
2EJT_SAM_501	-2.567
2WBB_RO3_1336	-2.567
1JIK_545_421	-2.566
1Q6S_214_801	-2.566
1XH7_R96_351	-2.566
2O2F_LI0_1000	-2.566
2VIE_VG0_1448	-2.566
3LFF_Z83_362	-2.566
3AZB_KM1_1	-2.565
4JL4_AXY_501	-2.565
3PIZ_03C_1	-2.564
4YQS_4H9_301	-2.564
5B5B_AKX_501	-2.564
2WOT_ZZG_1500	-2.563
3L0J_HC9_1	-2.563
4KFB_1QP_601	-2.563
3SAI_9DR_163	-2.562
3TH8_TH9_289	-2.562
4EYM_0RX_401	-2.561
1E7U_KWT_1833	-2.56
1FM6_BRL_503	-2.56
4PKV_30R_801	-2.56
2X9F_X9F_1889	-2.559
3OLF_OLF_1	-2.559
3ULI_1N3_299	-2.559
4FIA_0U9_601	-2.559
2HFP_NSI_478	-2.558
2WXL_ZS4_1500	-2.558
3QD3_3Q5_360	-2.558
4IS0_1R4_905	-2.558
4LAH_1VO_201	-2.558
3BYM_AM0_1	-2.557
3KAL_HGS_501	-2.557
3L58_CS5_1	-2.557
4EQU_G6I_401	-2.557
4WNK_453_701	-2.557
5D1J_56H_4000	-2.557
3FL4_FL4_361	-2.556
3O8A_O8A_1001	-2.556
4AA0_AA0_1353	-2.556
5BU3_4W9_203	-2.556
1YOM_P01_1	-2.555
2RG5_279_501	-2.555
3P7C_P7C_362	-2.555
4RR4_3V1_403	-2.555
4MY1_P68_501	-2.554
5CTL_EB9_201	-2.554
5I2N_67J_303	-2.554
1XU7_CPS_523	-2.553
3UAS_0BV_501	-2.553
4B74_1LH_1721	-2.553
5E0X_5KD_900	-2.553
5FTJ_OJA_1001	-2.553
2R0P_K2C_1185	-2.552
3DB6_FRS_1	-2.552
3FR5_I4A_132	-2.552
3NAX_MP7_363	-2.552
3R9O_Z71_401	-2.552
4WGI_3M6_402	-2.552
5DLW_NKP_904	-2.552
2Z78_H86_1300	-2.551
5BOD_TTJ_301	-2.551
2CLI_F9F_1269	-2.55
2IHU_TP9_600	-2.55
1CJA_AMP_425	-2.549
1KT8_ILP_400	-2.549
4F9M_FCM_501	-2.549
3EEL_53T_229	-2.548
4GK3_L87_1001	-2.548
3B68_B68_1	-2.547
4CL9_IES_1170	-2.547
4W7T_3JC_301	-2.546
5DU5_5G2_601	-2.546
2XAB_VHD_1224	-2.545
1DJ9_KAM_400	-2.544
1XVP_CID_1003	-2.544
2FVJ_RO0_501	-2.544
4ZUC_OB2_601	-2.543
1UUM_AFI_400	-2.542
2ZK6_C08_1	-2.542
4JKV_1KS_601	-2.542
4NNT_76D_201	-2.541
3ZCQ_62N_998	-2.539
4WXR_3VZ_701	-2.538
2IHU_TP8_600	-2.537
3NR9_NR9_1	-2.537
4FCO_0U4_504	-2.536
5D48_L96_201	-2.536
4FGG_0U5_200	-2.535
3SLS_77D_500	-2.534
4BF4_17Q_1410	-2.534
4YZ9_4K7_1001	-2.534
2ZYB_KSL_511	-2.533
2GLM_SCB_3001	-2.532
3CS4_COV_1	-2.532
4HW7_64M_1001	-2.532
1T9D_1MM_695	-2.531
2PJL_047_600	-2.531
2Q6B_HR2_3001	-2.531
4ZI1_KB0_601	-2.531
5A4C_XOJ_1774	-2.531
3SHJ_H10_2I	-2.53
4NZ2_2QJ_504	-2.53
4YBK_4B7_601	-2.53
5LCK_6TT_405	-2.529
3SW4_18K_299	-2.528
2F9U_5NH_999	-2.527
3WAY_DWY_931	-2.527
4JPM_1OG_303	-2.527
2WJP_D17_1441	-2.526
4E8W_IHA_501	-2.526
4MUN_2DZ_403	-2.526
1EYX_CYC_168	-2.525
1J3I_WRA_609	-2.525
2ZM4_KSM_604	-2.525
3O1E_H97_1	-2.525
3TT0_07J_1	-2.525
4IW6_1GU_601	-2.525
5DP0_5ES_601	-2.525
3S7B_NH5_439	-2.524
4OKG_2SZ_302	-2.524
4V26_7TJ_1370	-2.524
1AU3_PCM_300	-2.523
3DXJ_NE6_1529	-2.523
3IDP_L1E_1	-2.523
5HVY_66X_501	-2.523
2BRL_POO_1534	-2.522
2R0G_7CK_1355	-2.522
3FNG_JPL_400	-2.522
3QK5_QK5_600	-2.522
4FNY_I3K_1501	-2.522
3Q5K_D1U_214	-2.521
3NEF_PYV_201	-2.52
5D3T_56Y_201	-2.52
1PHB_PFZ_422	-2.519
2BT4_CA2_160	-2.519
2F35_UBC_801	-2.519
1W7H_3IP_1355	-2.518
2UZT_SS3_1351	-2.518
4MUL_2DW_404	-2.518
2E2B_406_1001	-2.517
4MUH_2DN_403	-2.517
1QIV_DPD_153	-2.516
2Q61_SF1_7001	-2.516
2Q70_DC8_50	-2.516
3LMP_CEK_23	-2.516
4P75_2NM_301	-2.516
1GWQ_ZTW_600	-2.515
2HB7_O1C_1001	-2.515
2WXI_S30_1500	-2.515
3KXZ_925_1	-2.515
3PBA_ZXG_1	-2.515
3QP1_HL6_1	-2.515
4EZJ_0SC_1201	-2.515
3IOB_A4D_301	-2.514
4AAC_AAV_1360	-2.514
4PNI_KQQ_601	-2.514
1N5X_TEI_3006	-2.513
1NE4_RP1_401	-2.513
2F34_UBA_801	-2.513
3H5U_H5U_571	-2.513
5DZ0_5K0_900	-2.513
4U01_39W_301	-2.512
2E9C_B75_701	-2.511
2WI1_ZZ2_1225	-2.511
3DJ6_AK6_1	-2.511
1N0H_AYD_700	-2.51
2IWX_M1S_1215	-2.51
3RAI_X85_923	-2.51
3UQU_ZPX_394	-2.51
3WZD_LEV_1201	-2.51
4EH6_0ON_402	-2.51
4KPZ_1SF_501	-2.51
2BAL_PQA_401	-2.509
2WI4_ZZ4_1224	-2.509
4AZP_A9M_1136	-2.509
5E14_5KB_900	-2.509
3ION_8H1_1	-2.508
3V9V_21L_501	-2.508
4BC6_XZN_1317	-2.508
1DG7_WRB_200	-2.507
2Q1L_882_876	-2.507
2X5O_VSV_500	-2.507
4MPC_PV2_502	-2.507
4X7L_3Z4_1101	-2.507
2VIJ_C44_3000	-2.506
2WPF_WPF_1000	-2.506
3FJ6_CIH_399	-2.506
3JVX_EKB_208	-2.506
4M0Z_M0Z_701	-2.506
4UNN_QZZ_1210	-2.506
1N46_PFA_462	-2.505
2I4D_QFI_300	-2.504
2A2R_GSN_1221	-2.503
3V5T_UW9_700	-2.503
4CL6_7SB_501	-2.503
1LN1_DLP_2313	-2.502
3L8X_N4D_361	-2.502
5FBX_5W4_201	-2.502
3NZ9_D2K_207	-2.501
3QRK_9DP_1	-2.501
4LS2_3XS_409	-2.501
4R7M_3MW_1006	-2.501
5EPN_5R2_1203	-2.5
1VJ3_TAB_300	-2.499
4GV0_8ME_601	-2.499
5FI4_5XV_1102	-2.499
1LXC_AYM_302	-2.498
3DZ7_O8M_368	-2.497
4MK9_28R_601	-2.497
2OVH_AS0_301	-2.496
3AG4_PEK_264	-2.496
3AX8_EIM_1	-2.496
3IS9_AC7_556	-2.496
3QRT_X14_535	-2.496
4EPH_0RK_701	-2.495
4L50_D8X_501	-2.495
4RKZ_3S4_402	-2.495
4RXA_3F2_1001	-2.495
4HZ0_1AV_301	-2.494
5HZN_66A_1301	-2.494
1YQY_915_782	-2.493
4GEK_GEK_302	-2.493
4MQQ_2B6_505	-2.493
5I2K_67H_302	-2.493
2P55_MRA_9000	-2.492
3GXL_QIG_999	-2.492
3I4D_U10_502	-2.492
4ICT_1ED_406	-2.492
4JMB_1LW_302	-2.492
4KKX_AQ3_401	-2.492
4NKT_2KH_401	-2.492
2YIX_YIX_1355	-2.491
1FK6_LNL_1201	-2.49
3B1M_KRC_1	-2.49
1B02_C2F_281	-2.489
1HMR_ELA_133	-2.489
2JED_LG8_1701	-2.489
3G0U_MDY_2	-2.489
4MUJ_2DU_404	-2.489
4OMK_SQL_305	-2.489
5EHJ_5K5_900	-2.489
3I59_N6R_301	-2.488
4IZ6_1HZ_701	-2.488
1EJI_THF_600	-2.487
1HB1_OCV_1332	-2.487
3POO_S69_2001	-2.487
4CWR_HAJ_1224	-2.487
4JVF_17X_201	-2.487
4KE1_1R6_404	-2.487
4QO9_627_404	-2.487
5DF7_59H_601	-2.487
5F1R_42O_301	-2.486
5G09_6DF_1475	-2.486
1MTC_GPR_5218	-2.485
2F3F_AXF_601	-2.485
2IEI_FRX_904	-2.485
3L70_JZV_2001	-2.485
3NF7_CIW_221	-2.485
4CQ8_JBW_4000	-2.485
4XHD_40U_502	-2.485
5CP5_EB0_201	-2.484
5DMC_5DH_601	-2.484
1HWJ_116_2	-2.483
1JHA_AAM_990	-2.483
4CQ9_XBL_4000	-2.483
1QD1_FON_330	-2.482
1QJE_IP1_1333	-2.481
1V3Q_2DI_290	-2.481
2P2I_608_501	-2.481
2PH6_712_401	-2.481
3CPB_C92_1	-2.481
4CWQ_W2D_1224	-2.481
4PK5_PKJ_502	-2.481
4R7H_P31_1001	-2.481
5DIE_5CJ_601	-2.481
1KKQ_471_775	-2.479
1S9P_DES_459	-2.479
3FKO_FKO_361	-2.479
3TD8_D2R_302	-2.479
1IE9_VDX_500	-2.478
1X06_FPS_901	-2.478
3A29_2T0_401	-2.478
3MG7_L2T_213	-2.478
5KCJ_6RM_302	-2.478
2OH4_GIG_303	-2.477
3R4O_FU3_901	-2.477
5J4Y_6JG_705	-2.477
1PRC_MQ7_608	-2.476
2FM2_3BC_900	-2.476
3G2N_OAK_998	-2.475
5DQF_CZE_613	-2.475
2W09_CM9_1451	-2.474
3DZ6_M8E_368	-2.474
1G4A_DAT_905	-2.473
4MQP_2B1_501	-2.473
3RHX_3RH_1	-2.472
4BGH_3I6_1001	-2.472
4CE3_L4V_1215	-2.472
5EKO_N17_401	-2.472
5IU8_6DZ_2401	-2.472
1K74_544_478	-2.471
2OYE_IM8_700	-2.471
2P59_GG4_1208	-2.471
3FC1_52P_362	-2.471
3VTC_TK3_500	-2.47
4KTC_1X3_202	-2.47
4QYF_3DV_301	-2.47
4REN_P5M_1001	-2.47
5AE9_OKO_4000	-2.47
2QD9_LGF_361	-2.469
3FML_FML_361	-2.469
4A52_IM2_1142	-2.469
4MUF_2DJ_403	-2.469
5HIC_63N_1102	-2.469
2BU7_TF3_1386	-2.468
3P99_LNP_490	-2.468
4FC0_0T2_901	-2.468
5DWI_5G3_900	-2.468
1DG5_TOP_201	-2.466
1ZKY_689_700	-2.466
2OVV_PFH_999	-2.466
2P4J_23I_501	-2.466
3GWX_EPA_1	-2.466
3SH0_SAX_1001	-2.466
3W5T_LHP_500	-2.466
4HOE_18G_202	-2.466
4OTG_2V9_1001	-2.466
5FBN_5WF_701	-2.466
3KC1_2T6_401	-2.465
3ZSV_ZSV_1215	-2.465
4AQ3_398_1163	-2.465
5E0W_5KE_900	-2.465
1THZ_326_4001	-2.464
3OQJ_3CX_258	-2.464
5BSV_4UW_600	-2.464
5J7B_6GD_401	-2.464
1JQ3_AAT_800	-2.463
3W0C_6DS_501	-2.463
4MIA_28L_602	-2.463
4MOT_2B7_301	-2.463
4QM1_39H_501	-2.463
1MFP_IDN_302	-2.462
1Y91_CT9_401	-2.462
2VD0_D27_1200	-2.462
3S9S_M0T_1	-2.462
4FW6_L59_302	-2.462
1FNC_A2P_316	-2.461
1IYK_MIM_502	-2.461
2FWZ_H71_1001	-2.461
3KWN_23Z_901	-2.461
3NJ4_AFX_601	-2.461
4K47_WMP_501	-2.461
5ALF_OE1_1548	-2.461
2WXH_ZZO_1500	-2.46
3AZ2_DS3_1	-2.46
3K3J_F4C_361	-2.46
4CKR_DI1_1000	-2.46
4ENH_FVX_602	-2.46
1W19_T2P_1163	-2.459
2X9D_ITC_1209	-2.459
5K13_6Q7_501	-2.459
3DJ5_AK5_1	-2.458
3KB4_GR0_301	-2.458
5D1T_56R_802	-2.458
5F38_5UG_401	-2.458
1UHL_MEI_1001	-2.457
2CI0_1CM_1450	-2.457
2IOK_IOK_600	-2.457
2ITZ_IRE_2021	-2.457
18GS_GDN_210	-2.455
4BBE_3O4_2229	-2.455
3C56_PH4_309	-2.454
2AIA_SB8_501	-2.453
2ZLA_VDB_500	-2.453
2YOJ_8Y6_1569	-2.452
3ORN_3OR_400	-2.452
4A4V_YFD_999	-2.452
4BR0_AU1_1462	-2.452
4E1K_0N5_505	-2.452
5DJ3_5DK_500	-2.452
3NS9_NS9_0	-2.451
4OK5_2T2_1003	-2.451
4XE0_40L_1101	-2.451
1M17_AQ4_999	-2.45
2WI6_ZZ6_1224	-2.45
2XJX_XJX_1232	-2.45
4E92_0OG_202	-2.45
1L5M_7RA_990	-2.449
2OO8_RAJ_1	-2.449
2Q6C_HR1_3002	-2.449
3S2P_PMU_500	-2.449
4A9I_P9I_1185	-2.449
4LY9_1YY_714	-2.449
5ARF_I9H_1001	-2.449
1LEV_CLI_342	-2.448
1ZAJ_M2P_3001	-2.448
3FZM_3GO_401	-2.448
3M4J_PA9_345	-2.448
4YAD_4A7_1103	-2.448
2QMG_SC6_1	-2.447
2UUP_LK4_1440	-2.447
4KIP_1R9_401	-2.447
4QJZ_33M_301	-2.447
4ZTM_4S2_501	-2.447
1HE3_MBV_1207	-2.446
3NTZ_3TZ_187	-2.446
3SVV_VSP_600	-2.446
3TXO_07U_1	-2.446
4EQC_XR1_601	-2.446
4YLW_52Y_401	-2.446
5EDB_5M8_201	-2.446
5L0K_6ZO_906	-2.446
1P4A_PCP_604	-2.445
3TGM_3TG_301	-2.445
4L8Z_RL1_301	-2.445
2P15_EZT_600	-2.444
3QD4_3Q6_360	-2.444
4FKV_61K_301	-2.444
3FJL_CJH_399	-2.443
3QKM_SM9_1	-2.443
4AWQ_592_1224	-2.443
5AGZ_QHA_1101	-2.443
1T4J_FRJ_299	-2.442
3BC5_ZAA_1	-2.442
3UA8_08W_264	-2.442
5C8M_4YW_1101	-2.442
2XYX_Z00_1441	-2.441
3CDB_9HI_1	-2.441
3U2K_087_1	-2.441
3EPP_SFG_401	-2.44
3SX0_SX0_421	-2.44
3T9I_3T9_401	-2.44
3WG8_6AS_201	-2.44
4MBC_28G_301	-2.44
4QJ1_N09_502	-2.44
4ZO5_4Q0_803	-2.44
2BRK_CMF_1534	-2.439
3CW8_00A_909	-2.439
4B4G_KKT_400	-2.439
1TW2_ERT_600	-2.438
3FR4_F8A_501	-2.438
4FCQ_2N6_301	-2.438
5EDQ_5N3_1101	-2.438
2DE3_OBP_1366	-2.437
4D41_JA1_1259	-2.437
1RKH_VD2_500	-2.436
2QOH_P3Y_1	-2.436
3G70_A5T_342	-2.436
4ACC_7YG_1387	-2.436
4XM7_41S_801	-2.436
2G0H_SP3_101	-2.435
4DUS_0MP_410	-2.435
4IAR_ERM_2001	-2.435
4P3H_25G_201	-2.435
5E7V_M7E_501	-2.435
4EOX_0S5_302	-2.434
1TFQ_998_998	-2.433
3CKR_009_501	-2.433
2R3K_SCQ_501	-2.432
3BSA_1PD_579	-2.432
3K5C_0BI_387	-2.432
4H1J_0YH_701	-2.432
2QJP_ANJ_504	-2.431
4WUA_3UL_701	-2.431
3K84_K84_1	-2.43
3LQ8_88Z_1	-2.43
3SMK_CW7_232	-2.43
3UPI_0C2_587	-2.43
3WCE_ER4_401	-2.43
2HWQ_DRY_1101	-2.429
2QN3_F55_998	-2.429
4AKN_S5B_1188	-2.429
1EYS_CRT_613	-2.428
1YYE_196_531	-2.428
2C6H_PXI_1408	-2.428
3SFK_D67_1001	-2.428
4L7O_1VD_601	-2.428
1UYG_PU2_1224	-2.427
3KB7_071_1	-2.427
2Q8S_L92_1001	-2.426
3B2W_9NH_601	-2.426
4AGW_NG7_1534	-2.426
4P4C_25Q_1001	-2.426
4YQ1_4FN_301	-2.426
4ZPE_4QA_501	-2.426
1RTL_CPX_201	-2.425
2VRX_447_1356	-2.425
2W0A_CII_1450	-2.424
3QKL_SMR_1	-2.424
3ZRB_ORC_1000	-2.424
3L7A_DKY_843	-2.423
3NTG_D72_701	-2.423
4LEK_1DN_202	-2.423
5ICM_F45_303	-2.423
3VT8_YI3_500	-2.422
1JZQ_ILA_1301	-2.421
5AH8_C7W_1101	-2.42
1BK0_ACV_351	-2.419
1KE8_LS4_299	-2.419
2FGI_PD1_1001	-2.419
2QQ7_SR2_1345	-2.419
4RZM_LSD_301	-2.419
4UQH_25S_1485	-2.419
4WAF_3K6_1101	-2.419
5AWJ_YSL_501	-2.419
3CPC_C52_1	-2.418
4O7B_2RJ_201	-2.418
4YI3_4D0_902	-2.418
5DUC_G51_301	-2.418
1BGQ_RDC_300	-2.417
4ZSH_4XW_501	-2.417
5ID7_6A4_601	-2.417
1HXA_FHP_900	-2.416
1N1L_TRL_200	-2.416
2XD6_XD6_1215	-2.416
2ZAZ_GK1_362	-2.416
3V5Q_0F4_902	-2.416
3WSP_W09_502	-2.416
4EEV_L1X_1401	-2.416
4IU7_1GM_601	-2.416
4J6I_1JV_1201	-2.416
4JLN_18V_301	-2.416
4LMP_6MD_401	-2.416
4R6S_3K2_501	-2.416
5DXR_5HW_900	-2.416
2WTV_ZZL_1390	-2.415
3MVL_38P_361	-2.415
4KCG_1QC_301	-2.415
4OBV_2SU_501	-2.415
4QM0_39K_601	-2.415
2CLE_F6F_1268	-2.414
3P3Z_P3Z_502	-2.414
4JOA_3DK_1501	-2.414
4KSP_1SU_901	-2.414
1C6Y_MK1_524	-2.413
1W05_W05_1332	-2.413
3MVM_39P_361	-2.413
4WX4_3VF_301	-2.413
5EQI_5RH_501	-2.413
3U7N_UHF_192	-2.412
4QSA_EWW_302	-2.412
4U0K_744_501	-2.412
2R40_20E_9001	-2.411
3NKO_NKO_1006	-2.411
4KNR_1S8_501	-2.411
4R9R_3KX_302	-2.411
1AQL_TCH_601	-2.41
4D2P_6Z7_1334	-2.409
4FTN_2HK_301	-2.409
4I9U_1E7_401	-2.409
3OMQ_W23_1	-2.407
4AVG_SL6_801	-2.407
4HXW_1A0_301	-2.407
2WKS_CB6_1154	-2.406
4CD0_AWJ_1500	-2.406
4MCV_29K_601	-2.406
4N4W_SNT_605	-2.406
4RK8_3RV_403	-2.406
4RV8_I13_501	-2.406
4ZJC_4OT_2001	-2.406
3UUA_0CZ_1	-2.405
4OK6_2T7_1003	-2.405
2ATE_NIA_400	-2.404
4EGH_0OY_302	-2.404
4LGA_A2O_900	-2.404
4Q8V_2YX_403	-2.404
4TVY_37R_401	-2.404
5CR7_5WO_601	-2.404
3BCS_CJB_998	-2.403
5DLS_5CV_301	-2.403
2YM4_4YM_1271	-2.402
3EE2_NZO_201	-2.402
4U6R_3E4_1001	-2.402
1SJW_NGV_333	-2.401
5DU6_G59_301	-2.401
1U4G_HPI_800	-2.4
3D6D_LRG_1	-2.4
3EQC_3BM_1	-2.4
3SQQ_99Z_456	-2.4
4EAD_0NP_501	-2.4
5HFU_603_1001	-2.4
2HIW_7MP_531	-2.399
4FNZ_NZF_1501	-2.399
4NKS_2M2_801	-2.399
4R41_4NO_401	-2.399
5DFP_59U_601	-2.399
1CBQ_RE9_200	-2.398
3IOP_8I1_1	-2.398
3ZIU_LSS_1638	-2.398
4EDY_9PQ_203	-2.398
2V0C_ANZ_1817	-2.397
3C1X_CKK_1500	-2.397
3D80_Q22_188	-2.397
3LS8_AJZ_1000	-2.397
3SVJ_4LI_207	-2.397
4JQ7_KJQ_1001	-2.397
4Y34_45Z_501	-2.397
2I4U_DJR_300	-2.396
3FRA_I2H_300	-2.396
3JAF_IVM_503	-2.396
3JUS_ECL_600	-2.396
3QKK_SMH_1	-2.396
4JY0_1O9_601	-2.396
1TG5_645_501	-2.395
2F7E_2EA_351	-2.395
2HB8_MVD_1001	-2.395
3WEC_AUI_502	-2.395
4F64_0S8_801	-2.395
4TW9_386_1010	-2.395
5AHB_J5L_1101	-2.395
5HO8_63E_701	-2.395
5ITA_6DC_801	-2.395
2WXP_GD9_1500	-2.394
4ACD_GR9_1385	-2.394
4E4K_RRG_501	-2.394
2ESA_GDM_401	-2.393
5I2Z_V24_301	-2.393
3IW4_LW4_901	-2.392
4BJX_73B_1169	-2.392
4L90_RL3_301	-2.392
1Q6J_335_301	-2.391
1T48_BB3_299	-2.391
3H59_H59_571	-2.391
3NF9_CD9_220	-2.391
3RDE_OYP_664	-2.391
4E84_GMZ_502	-2.391
1OBN_ASV_1332	-2.39
1QF5_RPL_435	-2.39
1ZHX_HC3_1001	-2.39
3M3Z_3F5_401	-2.39
3R4P_FU7_901	-2.39
3GEN_B43_1	-2.389
1DAJ_MOT_208	-2.388
4EWS_0RP_507	-2.388
4HOF_18H_202	-2.388
4WNT_AJN_602	-2.388
5C8Z_ZGR_301	-2.388
3NZD_D2Q_187	-2.387
3WZM_ZER_300	-2.387
3AC8_KSK_1	-2.386
3FZL_3FD_401	-2.386
3ZEI_AWH_1302	-2.386
1Y5X_E89_500	-2.385
2HZ0_GIN_600	-2.385
2VSI_CDF_1234	-2.385
3WEI_PS7_404	-2.385
4MUB_OAQ_302	-2.385
1FVT_106_299	-2.384
1YYU_RAZ_710	-2.384
5FD2_5XJ_801	-2.384
1Q4G_BFL_701	-2.383
2Q0R_PXT_500	-2.383
3DXM_N24_419	-2.383
3MYG_EML_1	-2.383
1HB2_SCV_1332	-2.382
3H5S_H5S_571	-2.382
4GMX_K85_1101	-2.382
4OHK_2TE_701	-2.382
4Q8T_2YV_402	-2.382
1LGH_LYC_97	-2.381
2FAI_459_101	-2.381
3KXO_KXO_202	-2.381
4BCQ_TJF_1296	-2.381
4MP2_PV1_501	-2.381
4ZM4_P3B_501	-2.381
5EDR_5N4_1101	-2.381
2FMN_4HF_495	-2.38
3E8W_UQ8_221	-2.38
3ZK6_H1I_1198	-2.38
1PD8_CO4_301	-2.379
2C6E_HPM_1389	-2.379
3T3G_GPU_843	-2.379
4DV8_0LX_802	-2.379
4GPT_51K_1101	-2.379
1Q41_IXM_451	-2.378
4ZL1_18X_403	-2.378
1W3C_DN2_1176	-2.377
4DPH_P65_701	-2.377
4IQT_1FO_601	-2.377
5DXP_5HX_900	-2.377
2BAK_AQZ_401	-2.376
2IQG_F2I_801	-2.376
2OKJ_PLZ_2001	-2.376
3QIZ_QI2_432	-2.376
4L9Q_9TP_601	-2.376
4OYA_1VE_501	-2.376
4URW_DXO_2046	-2.376
2B1G_13A_600	-2.375
3OSW_XDI_1	-2.375
2HIZ_LIJ_801	-2.374
2I7C_AAT_801	-2.374
3CWJ_321_1001	-2.374
4GUE_QCT_401	-2.374
5EBT_5N8_1402	-2.374
1EXX_961_450	-2.373
3SYM_GP0_843	-2.373
4HY1_19X_1401	-2.373
1FDQ_HXA_133	-2.372
2FL2_N4T_604	-2.372
2UDP_UPP_341	-2.372
3CKE_FDF_400	-2.372
4EIQ_KCT_600	-2.372
4IO0_RN1_302	-2.372
4UMU_0V0_1334	-2.372
2VI5_Y19_201	-2.371
3CE3_1FN_1401	-2.371
3D28_B34_579	-2.371
3GWW_SFX_801	-2.371
3OMO_WV7_1	-2.371
3W5R_LOA_500	-2.371
1LIJ_RPP_699	-2.37
1UYR_D1L_3219	-2.37
3VHE_42Q_1170	-2.37
4F9W_LM4_403	-2.37
4G3M_AOF_402	-2.37
4HW2_19H_401	-2.37
4I9N_1E6_401	-2.37
4QXM_713_302	-2.37
5CAP_4ZH_1103	-2.37
3OHF_3HF_394	-2.369
3ZLO_X8U_1198	-2.369
4RHU_3QE_301	-2.369
1UWH_BAX_1723	-2.368
2R4F_RIE_876	-2.368
3HYX_AUK_501	-2.368
3IP8_B85_249	-2.368
3UKU_C69_501	-2.368
4BMM_TU1_1460	-2.368
4HCU_13L_701	-2.368
5EQQ_5RS_1203	-2.367
1OUK_084_501	-2.366
2Z3I_BLS_2500	-2.366
4F7J_0SU_501	-2.366
5EKN_N58_401	-2.366
5IUG_729_1501	-2.366
3OKI_OKI_2	-2.365
4MGA_27L_601	-2.365
5AHA_ZLP_1101	-2.365
3DZ2_A8M_368	-2.364
3KC0_2T5_401	-2.364
4EZL_0SE_1201	-2.364
3LJ3_WYE_1109	-2.363
4FFM_0TF_901	-2.363
4FHH_0U3_501	-2.363
4UWL_7A5_1872	-2.363
1DKF_BMS_600	-2.362
1WUB_OTP_1001	-2.362
2BFY_H1N_1357	-2.362
2J08_IRF_1422	-2.362
2NNI_MTK_501	-2.362
3U4U_LNH_334	-2.362
4CWS_G3R_1224	-2.362
1Y0S_331_482	-2.361
3P7B_P7B_362	-2.361
4FV1_EK4_401	-2.361
5AE8_VVX_2033	-2.361
1F4G_TP4_601	-2.36
4M7I_27D_1101	-2.36
2O4R_VD5_500	-2.359
2REW_REW_469	-2.359
3NBF_8OD_500	-2.359
3VHA_VHA_237	-2.359
4D4M_BKV_1449	-2.359
4KTL_1CQ_407	-2.359
1ZTQ_033_601	-2.358
3IX4_TX1_174	-2.358
3UPH_0C1_578	-2.358
1V54_TGL_3521	-2.357
2DY5_224_301	-2.357
3F7G_389_1	-2.357
3H2L_YAK_601	-2.357
3O73_O73_239	-2.357
4M3E_2B3_301	-2.357
4NF6_2JL_301	-2.357
2QXM_PIQ_1	-2.356
2XHT_C0Y_1224	-2.356
3EN4_KS1_1	-2.356
3TGU_WF3_503	-2.356
3U0P_LSC_305	-2.356
3W0I_O11_501	-2.356
4UWF_EUT_4000	-2.356
3E7V_DZO_1	-2.355
3M2J_F5M_292	-2.355
5DUH_5FT_900	-2.355
5J4V_6JH_704	-2.355
4L23_X6K_1101	-2.354
4P2T_24Q_201	-2.354
1GS4_ZK5_1918	-2.353
4JAO_JAO_401	-2.353
4QPS_37Q_1201	-2.353
3UIC_09T_262	-2.352
4CLB_83T_1170	-2.352
4N3R_2GU_1402	-2.352
5DDW_5B6_601	-2.352
5FBO_5WH_1001	-2.352
3OOK_OOK_1	-2.351
4U79_3EL_501	-2.351
1MKA_DAC_172	-2.35
1NJJ_ORX_602	-2.35
4AOT_GW8_1319	-2.35
4LPB_1YP_301	-2.35
4ZNT_OBB_601	-2.35
4ZRA_4RF_301	-2.35
5JFO_6KA_302	-2.35
2G94_ZPQ_1001	-2.349
2VJ6_VG5_1447	-2.349
4YMB_4E7_301	-2.349
1S3Y_TQT_208	-2.348
1W19_T4P_1163	-2.347
3QUE_3FF_362	-2.347
3SR4_TT8_417	-2.347
4AJI_88R_1332	-2.347
5CB4_TIV_504	-2.347
5PRC_BPB_402	-2.347
1HW8_114_2	-2.346
2O5D_VR1_600	-2.346
3B24_B2J_237	-2.346
4JP4_AZ4_306	-2.346
5AR5_IQ7_1312	-2.346
3CX9_LPX_2001	-2.345
3GSH_ASY_302	-2.345
3WT7_YA2_501	-2.345
4BCR_WY1_1468	-2.345
4H2M_0YV_301	-2.345
4HY0_1AQ_403	-2.345
1UMP_SQA_1630	-2.344
2E1W_FR6_1	-2.344
3ZHV_TDW_2001	-2.344
4PIV_2W4_2205	-2.344
1AB8_FOK_1	-2.343
1IGZ_EIC_700	-2.343
3M5L_TSV_100	-2.343
4FSQ_HK3_300	-2.343
4H30_0ZD_306	-2.343
4KQO_JPP_601	-2.343
1AWB_IPD_281	-2.342
2Q8Z_NUP_401	-2.342
3FSK_RO6_450	-2.342
4JBO_WPH_501	-2.342
4JEW_P00_501	-2.342
3A40_23R_1	-2.341
1TUK_PGM_103	-2.34
3PDJ_3PJ_1	-2.34
2NTA_521_301	-2.339
2P1T_3TN_201	-2.339
3AM9_FYO_1335	-2.339
3ZCR_F85_998	-2.339
4E1B_TXA_2002	-2.339
1NDZ_FR5_1001	-2.338
1ZPD_DPX_600	-2.338
3U7M_FHF_192	-2.338
3IW8_HIZ_361	-2.337
3ZRA_ORB_1000	-2.337
5DLX_5D2_201	-2.337
1NQ7_ARL_800	-2.336
2GPP_1BA_459	-2.336
2RHQ_GAX_352	-2.336
1UV5_BRW_1383	-2.335
1V40_O16_3201	-2.335
2NNJ_225_501	-2.335
3KN2_M66_999	-2.335
3SGT_P09_1001	-2.335
5IUH_34Y_1501	-2.335
2FZK_EOZ_611	-2.334
3SA2_7DR_163	-2.334
4GK2_L66_1001	-2.334
5EI4_5NV_202	-2.334
1QYE_CDY_338	-2.333
2Q2Z_ADP_601	-2.333
2Z4Z_SC0_1201	-2.333
[truncated: 12,212 more rows]

## Sheet: Fig. 1c
Pocket ID	Ligand ID	Protein Names	PocketFeature Scores	Docking Scores	Predicted Affinity (Ki)
2ZMH_NYA_1	NYA	Vitamin D3 receptor	-3.544	-7.8	2.08e-06
4ZWH_OB3_601	OB3	Estrogen receptor|Nuclear receptor coactivator 2	-3.541	-7.7	2.45e-06
4I4T_ZPN_503	ZPN	Tubulin alpha-1B chain|Tubulin beta-2B chain|Stathmin-4|Uncharacterized protein	-6.392	-7.6	2.9e-06
1TUB_TXL_501	TXL	Tubulin alpha-1A chain|Tubulin beta chain	-5.166	-7.5	3.43e-06
1JFF_TA1_601	TA1	Tubulin alpha-1B chain|Tubulin beta-2B chain	-10.8	-7.4	4.06e-06
5DKS_5C6_601	5C6	Estrogen receptor|Nuclear receptor coactivator 2	-3.883	-7.4	4.06e-06
5BNU_OB7_601	OB7	Estrogen receptor|Nuclear receptor coactivator 2	-4.287	-7.2	5.678e-06
1XQC_AEJ_1001	AEJ	Estrogen receptor	-4.126	-7.2	5.678e-06
4V25_SZ6_1369	SZ6	[Pyruvate dehydrogenase (acetyl-transferring)] kinase isozyme 2	-3.729	-7.2	5.678e-06
4BJK_18I_1460	18I	Lanosterol 14-alpha-demethylase	-3.577	-7.1	6.72e-06
3GFE_P37_361	P37	Mitogen-activated protein kinase 14	-3.504	-7	7.94e-06
5FI8_5Y5_1001	5Y5	Dihydroorotate dehydrogenase (quinone)	-3.617	-6.9	9.39e-06
1KV2_B96_391	B96	Mitogen-activated protein kinase 14	-3.542	-6.9	9.39e-06
3ABA_FLI_404	FLI	Cytochrome P450	-3.626	-6.7	1.31e-05
5DKG_5C7_601	5C7	Estrogen receptor|Nuclear receptor coactivator 2	-3.564	-6.7	1.31e-05
4ZMG_4R5_403	4R5	Dihydroorotate dehydrogenase (quinone)	-3.684	-6.6	1.55e-05
3IES_M24_552	M24	Luciferin 4-monooxygenase	-3.566	-6.6	1.55e-05
4YBJ_4A9_601	4A9	Proto-oncogene tyrosine-protein kinase Src	-3.777	-6.6	1.55e-05
3DL9_V2H_602	V2H	Vitamin D 25-hydroxylase	-3.889	-6.6	1.55e-05
1EQU_EQI_329	EQI	Estradiol 17-beta-dehydrogenase 1	-3.583	-6.6	1.55e-05
5ACC_KE9_1546	KE9	Estrogen receptor	-3.744	-6.5	1.84e-05
3PG3_DG7_362	DG7	Mitogen-activated protein kinase 14	-3.708	-6.5	1.84e-05
2VCI_2GJ_1225	2GJ	Heat shock protein HSP 90-alpha	-3.777	-6.5	1.84e-05
3FC6_LX2_1	LX2	Retinoic acid receptor RXR-alpha|Oxysterols receptor LXR-alpha	-3.684	-6.5	1.84e-05
5DZ1_5JY_900	5JY	Estrogen receptor|Nuclear receptor coactivator 2	-3.616	-6.4	2.17e-05
3LFE_Z84_361	Z84	Mitogen-activated protein kinase 14	-3.53	-6.4	2.17e-05
2W0W_LZS_1454	LZS	Bifunctional protein GlmU	-3.565	-6.4	2.17e-05
1TVK_EP_1001	EP	Tubulin alpha-1D chain|Tubulin beta-2B chain	-4.481	-6.3	2.57e-05
2IOG_IOG_600	IOG	Estrogen receptor	-3.649	-6.3	2.57e-05
4NAH_2VJ_202	2VJ	Phosphopantetheine adenylyltransferase	-3.619	-6.3	2.57e-05
3UP3_XCA_100	XCA	aceDAF-12|Nuclear receptor coactivator 2	-3.771	-6.3	2.57e-05
1S9Q_OHT_200	OHT	Estrogen-related receptor gamma	-3.736	-6.2	3.04e-05
2R6Y_LLC_1	LLC	Estrogen receptor	-3.88	-6.1	3.5945e-05
4JTU_JTU_407	JTU	Dihydroorotate dehydrogenase (quinone)	-3.796	-6.1	3.5945e-05
2EWP_TXF_501	TXF	Estrogen-related receptor gamma	-3.987	-6	4.25e-05
5FQS_J0W_1546	J0W	Estrogen receptor	-3.759	-6	4.25e-05

## Sheet: Fig. 2b
Ligand ID	Compound Name	SMILES	PFS
OB7	(1R,2S,4R)-N-(4-chlorophenyl)-N-ethyl-5,6- bis(4-hydroxyphenyl)-7-oxabicyclo[2.2.1]hept- 5-ene-2-sulfonamide	CCN(c1ccc(Cl)cc1)S(=O)(=O)[C@H]1C[C@H]2O[C@@H]1C(=C2c1ccc(O)cc1)c1ccc(O)cc1	-4.287
AEJ	(1S)-1-{4-[(9AR)-OCTAHYDRO-2H-PYRIDO[1,2- A]PYRAZIN-2-YL]PHENYL}-2-PHENYL-1,2,3,4-TETRAHYDROISOQUINOLIN- 6-OL	Oc1ccc2[C@H](N(CCc2c1)c1ccccc1)c1ccc(cc1)N1CCN2CCCC[C@H]2C1	-4.126
5C6	4,4'-{2-[3-(naphthalen-1-ylamino)phenyl]but- 1-ene-1,1-diyl}diphenol	CCC(=C(c1ccc(O)cc1)c1ccc(O)cc1)c1cccc(Nc2cccc3ccccc23)c1	-3.883
LLC	[6-hydroxy-2-(4-hydroxyphenyl)-1-benzothien- 3-yl][4-(2-pyrrolidin-1-ylethoxy)phenyl]methanone	Oc1ccc(cc1)-c1sc2cc(O)ccc2c1C(=O)c1ccc(OCCN2CCCC2)cc1	-3.88
J0W	(E)-3-[4-(6-HYDROXY-2-ISOBUTYL-1-METHYL-3,4- DIHYDROISOQUINOLIN-1-YL)PHENYL]PROP-2-ENOIC ACID	CC(C)CN1CCc2cc(O)ccc2[C@@]1(C)c1ccc(\C=C\C(O)=O)cc1	-3.759
KE9	(E)-3-(3,5-DIFLUORO-4-((1R,3R)-2-(2-FLUORO- 2- METHYLPROPYL)-3-METHYL-2,3,4,9-TETRAHYDRO- 1H-PYRIDO(3,4-B)INDOL-1-YL)PHENYL)ACRYLIC ACID	C[C@@H]1Cc2c([nH]c3ccccc23)[C@H](N1CC(C)(C)F)c1c(F)cc(\C=C\C(O)=O)cc1F	-3.744
OHT	4-HYDROXYTAMOXIFEN	CC\C(=C(/c1ccc(O)cc1)c1ccc(OCCN(C)C)cc1)c1ccccc1	-3.657
IOG	N-[(1R)-3-(4-HYDROXYPHENYL)-1-METHYLPROPYL]- 2-[2-PHENYL-6-(2-PIPERIDIN-1-YLETHOXY)-1H- INDOL-3-YL]ACETAMIDE	C[C@H](CCc1ccc(O)cc1)NC(=O)Cc1c([nH]c2cc(OCCN3CCCCC3)ccc12)-c1ccccc1	-3.649
5JY	4,4'-[(4-ethylcyclohexylidene)methanediyl]diphenol	CCC1CCC(CC1)=C(c1ccc(O)cc1)c1ccc(O)cc1	-3.616
5C7	4,4'-[2-(4-tert-butylphenyl)prop-1-ene-1,1- diyl]diphenol	CC(=C(c1ccc(O)cc1)c1ccc(O)cc1)c1ccc(cc1)C(C)(C)C	-3.564
OB3	(1S,2R,4S)-N-(2-chlorophenyl)-5,6-bis(4-hydroxyphenyl)- N-methyl-7-oxabicyclo[2.2.1]hept-5-ene-2- sulfonamide	CN(c1ccccc1Cl)S(=O)(=O)[C@@H]1C[C@@H]2O[C@H]1C(=C2c1ccc(O)cc1)c1ccc(O)cc1	-3.541
OB8	(1S,2R,4S)-N-ethyl-5,6-bis(4-hydroxyphenyl)- N-(naphthalen-2-yl)-7-oxabicyclo[2.2.1]hept- 5-ene-2-sulfonamide	CCN(c1ccc2ccccc2c1)S(=O)(=O)[C@@H]1C[C@@H]2O[C@H]1C(=C2c1ccc(O)cc1)c1ccc(O)cc1	-3.491
RAL	RALOXIFENE	Oc1ccc(cc1)-c1sc2cc(O)ccc2c1C(=O)c1ccc(OCCN2CCCCC2)cc1	-3.446
85Z	(E)-3-[4-[[3-(4-fluoranyl-2-methyl-phenyl)- 7-oxidanyl-2-oxidanylidene-chromen-4-yl]methyl]phenyl]prop- 2-enoic acid	Cc1cc(F)ccc1-c1c(Cc2ccc(\C=C\C(O)=O)cc2)c2ccc(O)cc2oc1=O	-3.434
VQI	(E)-3-[4-(6-hydroxy-2-isobutyl-7-methyl-3,4- dihydro-1H-isoquinolin-1-yl)phenyl]prop-2- enoic acid	CC(C)CN1CCc2cc(O)c(C)cc2[C@H]1c1ccc(\C=C\C(O)=O)cc1	-3.428
4Q9	2-methylphenyl (1S,2R,4S)-5,6-bis(4-hydroxyphenyl)- 7-oxabicyclo[2.2.1]hept-5-ene-2-sulfonate	Cc1ccccc1OS(=O)(=O)[C@@H]1C[C@@H]2O[C@H]1C(=C2c1ccc(O)cc1)c1ccc(O)cc1	-3.385
PTI	2-PHENYL-1-[4-(2-PIPERIDIN-1-YL-ETHOXY)-PHENYL]- 1,2,3,4-TETRAHYDRO-ISOQUINOLIN-6-OL	Oc1ccc2[C@H](N(CCc2c1)c1ccccc1)c1ccc(OCCN2CCCCC2)cc1	-3.374
5C8	4,4'-[2-(naphthalen-2-yl)prop-1-ene-1,1-diyl]diphenol	CC(=C(c1ccc(O)cc1)c1ccc(O)cc1)c1ccc2ccccc2c1	-3.275
OB1	(1S,2R,4S)-5,6-bis(4-hydroxyphenyl)-N-phenyl- 7-oxabicyclo[2.2.1]hept-5-ene-2-sulfonamide	Oc1ccc(cc1)C1=C([C@@H]2O[C@H]1C[C@H]2S(=O)(=O)Nc1ccccc1)c1ccc(O)cc1	-3.256
5K2	4,4'-(3,4-dihydronaphthalen-2(1H)-ylidenemethanediyl)diphenol	Oc1ccc(cc1)C(=C1CCc2ccccc2C1)c1ccc(O)cc1	-3.247
29S	Bazedoxifene	Cc1c(-c2ccc(O)cc2)n(Cc2ccc(OCCN3CCCCCC3)cc2)c2ccc(O)cc12	-3.246
CM3	(2R,3R,4S)-5-FLUORO-3-(4-HYDROXYPHENYL)-4- METHYL-2-[4-(2-PIPERIDIN-1-YLETHOXY)PHENYL]CHROMAN- 6-OL	C[C@H]1[C@@H]([C@@H](Oc2ccc(O)c(F)c12)c1ccc(OCCN2CCCCC2)cc1)c1ccc(O)cc1	-3.235
GQD	(E)-3-[4-[(1R,3R)-6-hydroxy-2-isobutyl-3- methyl-3,4-dihydro-1H-isoquinolin-1-yl]phenyl]prop- 2-enoic acid	CC(C)CN1[C@H](C)Cc2cc(O)ccc2[C@H]1c1ccc(\C=C\C(O)=O)cc1	-3.228
OB6	(1S,2R,4S)-N-(4-chlorophenyl)-N-ethyl-5,6- bis(4-hydroxyphenyl)-7-oxabicyclo[2.2.1]hept- 5-ene-2-sulfonamide	CCN(c1ccc(Cl)cc1)S(=O)(=O)[C@@H]1C[C@@H]2O[C@H]1C(=C2c1ccc(O)cc1)c1ccc(O)cc1	-3.227
5K7	methyl {4-[bis(4-hydroxyphenyl)methylidene]cyclohexyl}acetate	COC(=O)CC1CCC(CC1)=C(c1ccc(O)cc1)c1ccc(O)cc1	-3.216
AIJ	(2S,3R)-3-(4-HYDROXYPHENYL)-2-(4-{[(2S)-2- PYRROLIDIN-1-YLPROPYL]OXY}PHENYL)-2,3-DIHYDRO- 1,4-BENZOXATHIIN-6-OL	C[C@@H](COc1ccc(cc1)[C@@H]1Oc2ccc(O)cc2S[C@@H]1c1ccc(O)cc1)N1CCCC1	-3.174
XBR	3-(1-(4-Chlorophenyl)-3,4-dihydro-1H-pyrido(3,4- b)indol-2(9H)-yl)propanoic acid	OC(=O)CCN1CCc2c([nH]c3ccccc23)[C@H]1c1ccc(Cl)cc1	-3.156
QHG	(E)-3-[4-[(1R)-6-HYDROXY-2-ISOBUTYL-3,4-DIHYDRO- 1H-ISOQUINOLIN-1-YL]PHENYL]PROP-2-ENOIC ACID	CC(C)CN1CCc2cc(O)ccc2[C@H]1c1ccc(\C=C\C(O)=O)cc1	-3.148
LLB	[6-hydroxy-2-(4-hydroxyphenyl)-1-benzothien- 3-yl]{4-[2-(4-methylpiperidin-1-yl)ethoxy]phenyl}methanone	CC1CCN(CCOc2ccc(cc2)C(=O)c2c(sc3cc(O)ccc23)-c2ccc(O)cc2)CC1	-3.132
7QN	(E)-3-[4-(6-hydroxy-2-isobutyl-5-methyl-3,4- dihydro-1H-isoquinolin-1-yl)phenyl]prop-2- enoic acid	CC(C)CN1CCc2c(C)c(O)ccc2[C@H]1c1ccc(\C=C\C(O)=O)cc1	-3.104
E4D	(2S,3R)-2-(4-(2-(PIPERIDIN-1-YL)ETHOXY)PHENYL)- 2,3-DIHYDRO-3-(4-HYDROXYPHENYL)BENZO[B][1,4]OXATHIIN- 6-OL	Oc1ccc(cc1)[C@H]1Sc2cc(O)ccc2O[C@H]1c1ccc(OCCN2CCCCC2)cc1	-3.067
GW5	(2E)-3-{4-[(1E)-1,2-DIPHENYLBUT-1-ENYL]PHENYL}ACRYLIC ACID	CC\C(=C(/c1ccccc1)c1ccc(\C=C\C(O)=O)cc1)c1ccccc1	-3.056
OB9	(1S,2R,4S)-5,6-bis(4-hydroxyphenyl)-N-phenyl- N-(2,2,2-trifluoroethyl)-7-oxabicyclo[2.2.1]hept- 5-ene-2-sulfonamide	Oc1ccc(cc1)C1=C([C@@H]2O[C@H]1C[C@H]2S(=O)(=O)N(CC(F)(F)F)c1ccccc1)c1ccc(O)cc1	-3.02
369	5-(4-hydroxyphenoxy)-6-(3-hydroxyphenyl)- 7-methylnaphthalen-2-ol	Cc1cc2cc(O)ccc2c(Oc2ccc(O)cc2)c1-c1cccc(O)c1	-3.019
4Q7	2-methoxyphenyl (1S,2R,4S)-5,6-bis(4-hydroxyphenyl)- 7-oxabicyclo[2.2.1]hept-5-ene-2-sulfonate	COc1ccccc1OS(=O)(=O)[C@@H]1C[C@@H]2O[C@H]1C(=C2c1ccc(O)cc1)c1ccc(O)cc1	-3
5J0	3-[(E)-(1s,5s)-bicyclo[3.3.1]non-9-ylidene(4- hydroxyphenyl)methyl]phenol	Oc1ccc(cc1)C(=C1[C@H]2CCC[C@@H]1CCC2)c1cccc(O)c1	-2.995
Q97	4,4'-[(1Z)-1-(4-ethoxyphenyl)but-1-ene-1,2- diyl]diphenol	CCOc1ccc(cc1)C(=C(\CC)c1ccc(O)cc1)\c1ccc(O)cc1	-2.962
5J2	4-[(E)-[(4-fluorophenyl)imino](4-hydroxyphenyl)methyl]benzene- 1,3-diol	Oc1ccc(cc1)C(=N/c1ccc(F)cc1)\c1ccc(O)cc1O	-2.955
C3D	(5R,6S)-6-PHENYL-5-[4-(2-PYRROLIDIN-1-YLETHOXY)PHENYL]- 5,6,7,8-TETRAHYDRONAPHTHALEN-2-OL	Oc1ccc2[C@H]([C@H](CCc2c1)c1ccccc1)c1ccc(OCCN2CCCC2)cc1	-2.95
EST	ESTRADIOL	C[C@]12CC[C@H]3[C@@H](CCc4cc(O)ccc34)[C@@H]1CC[C@@H]2O	-2.935
AIT	(2S,3R)-3-(4-HYDROXYPHENYL)-2-(4-{[(2R)-2- PYRROLIDIN-1-YLPROPYL]OXY}PHENYL)-2,3-DIHYDRO- 1,4-BENZOXATHIIN-6-OL	C[C@H](COc1ccc(cc1)[C@@H]1Oc2ccc(O)cc2S[C@@H]1c1ccc(O)cc1)N1CCCC1	-2.922
5FY	4-hydroxyphenyl (1S,2S,4S,7S)-5,6-bis(4-hydroxy- 2-methylphenyl)-7-thiabicyclo[2.2.1]hept- 5-ene-2-sulfonate 7-oxide	Cc1cc(O)ccc1C1=C([C@H]2[C@H](C[C@@H]1[S@@]2=O)S(=O)(=O)Oc1ccc(O)cc1)c1ccc(O)cc1C	-2.919
EEU	ESTRADIOL-PYRIDINIUM TETRAACETIC ACID	C[C@]12CC[C@H]3[C@@H](CCc4cc(O)ccc34)[C@@H]1CC[C@@]2(O)C#Cc1cc(CN(CC(O)=O)CC(O)=O)nc(CN(CC(O)=O)CC(O)=O)c1	-2.914
KN3	4-[1-(3-methylbut-2-en-1-yl)-7-(trifluoromethyl)- 1H-indazol-3-yl]benzene-1,3-diol	CC(C)=CCn1nc(-c2ccc(O)cc2O)c2cccc(c12)C(F)(F)F	-2.887
SRR	4,4'-[2-(4-ethoxyphenyl)but-1-ene-1,1-diyl]diphenol	CCOc1ccc(cc1)C(CC)=C(c1ccc(O)cc1)c1ccc(O)cc1	-2.88
5CC	4,4'-{2-[3-(phenylamino)phenyl]but-1-ene- 1,1-diyl}diphenol	CC(=C(c1ccc(O)cc1)c1ccc(O)cc1)c1ccc(cc1)C(C)(C)C	-2.876
5FS	3,4-bis(4-hydroxy-2-methylphenyl)-1H-1lambda~6~- thiophene-1,1-dione	Cc1cc(O)ccc1C1=CS(=O)(=O)C=C1c1ccc(O)cc1C	-2.868
AIH	(2S,3R)-2-(4-{2-[(3R,4R)-3,4-DIMETHYLPYRROLIDIN- 1-YL]ETHOXY}PHENYL)-3-(4-HYDROXYPHENYL)-2,3- DIHYDRO-1,4-BENZOXATHIIN-6-OL	C[C@H]1CN(CCOc2ccc(cc2)[C@@H]2Oc3ccc(O)cc3S[C@@H]2c2ccc(O)cc2)C[C@@H]1C	-2.859
5J1	4,4'-[(9s)-bicyclo[3.3.1]non-9-ylmethanediyl]diphenol	Oc1ccc(cc1)C([C@H]1[C@H]2CCC[C@@H]1CCC2)c1ccc(O)cc1	-2.854
OBM	4-bromophenyl (1S,2R,4S)-5,6-bis(4-hydroxyphenyl)- 7-oxabicyclo[2.2.1]hept-5-ene-2-sulfonate	Oc1ccc(cc1)C1=C([C@@H]2O[C@H]1C[C@H]2S(=O)(=O)Oc1ccc(Br)cc1)c1ccc(O)cc1	-2.851
5G6	4,4'-(phenylcarbonimidoyl)diphenol	Oc1ccc(cc1)C(=Nc1ccccc1)c1ccc(O)cc1	-2.848
L4G	6-(4-METHYLSULFONYL-PHENYL)-5-[4-(2-PIPERIDIN- 1-YLETHOXY)PHENOXY]NAPHTHALEN-2-OL	CS(=O)(=O)c1ccc(cc1)-c1ccc2cc(O)ccc2c1Oc1ccc(OCCN2CCCCC2)cc1	-2.844
5C9	4,4'-(2-{3-[(3-methylphenyl)amino]phenyl}but- 1-ene-1,1-diyl)diphenol	CCC(=C(c1ccc(O)cc1)c1ccc(O)cc1)c1cccc(Nc2cccc(C)c2)c1	-2.835
5DJ	4,4'-(2-phenylethene-1,1-diyl)diphenol	Oc1ccc(cc1)C(=Cc1ccccc1)c1ccc(O)cc1	-2.823
OFB	3-fluorophenyl (1S,2R,4S)-5,6-bis(4-hydroxyphenyl)- 7-oxabicyclo[2.2.1]hept-5-ene-2-sulfonate	Oc1ccc(cc1)C1=C([C@@H]2O[C@H]1C[C@H]2S(=O)(=O)Oc1cccc(F)c1)c1ccc(O)cc1	-2.806
1GS	4-[2-(2-methylpropyl)-7-(trifluoromethyl)- 2H-indazol-3-yl]benzene-1,3-diol	CC(C)Cn1nc2c(cccc2c1-c1ccc(O)cc1O)C(F)(F)F	-2.795
5K4	4,4'-{[(3S)-3-ethylcyclohexylidene]methanediyl}diphenol	CC[C@H]1CCCC(C1)=C(c1ccc(O)cc1)c1ccc(O)cc1	-2.782
27N	4,4'-(2,2,2-trichloroethane-1,1-diyl)diphenol	Oc1ccc(cc1)C(c1ccc(O)cc1)C(Cl)(Cl)Cl	-2.76
5HZ	4,4'-[(1s,5s)-bicyclo[3.3.1]non-9-ylidenemethanediyl]diphenol	Oc1ccc(cc1)C(=C1[C@H]2CCC[C@@H]1CCC2)c1ccc(O)cc1	-2.719
5G7	4,4'-[(2-methylphenyl)carbonimidoyl]diphenol	Cc1ccccc1N=C(c1ccc(O)cc1)c1ccc(O)cc1	-2.703
5G4	4-{(E)-(4-hydroxyphenyl)[(2-methylphenyl)imino]methyl}benzene- 1,3-diol	Cc1ccccc1\N=C(/c1ccc(O)cc1)c1ccc(O)cc1O	-2.691
0D1	BISPHENOL C	Oc1ccc(cc1)C(=C(Cl)Cl)c1ccc(O)cc1	-2.687
5K8	dimethyl {(1S)-3-[bis(4-hydroxyphenyl)methylidene]cyclohexyl}propanedioate	COC(=O)C([C@H]1CCCC(C1)=C(c1ccc(O)cc1)c1ccc(O)cc1)C(=O)OC	-2.685
5KG	4,4'-{[4-(2-hydroxyethyl)cyclohexylidene]methanediyl}diphenol	OCCC1CCC(CC1)=C(c1ccc(O)cc1)c1ccc(O)cc1	-2.682
AIU	(2S,3R)-2-(4-{2-[(3S,4S)-3,4-DIMETHYLPYRROLIDIN- 1-YL]ETHOXY}PHENYL)-3-(4-HYDROXYPHENYL)-2,3- DIHYDRO-1,4-BENZOXATHIIN-6-OL	C[C@@H]1CN(CCOc2ccc(cc2)[C@@H]2Oc3ccc(O)cc3S[C@@H]2c2ccc(O)cc2)C[C@H]1C	-2.675
OB4	(1S,2R,4S)-N-ethyl-5,6-bis(4-hydroxyphenyl)- N-(4-methoxyphenyl)-7-oxabicyclo[2.2.1]hept- 5-ene-2-sulfonamide	CCN(c1ccc(OC)cc1)S(=O)(=O)[C@@H]1C[C@@H]2O[C@H]1C(=C2c1ccc(O)cc1)c1ccc(O)cc1	-2.675
CM4	(2R,3R,4S)-3-(4-HYDROXYPHENYL)-4-METHYL-2- [4-(2-PYRROLIDIN-1-YLETHOXY)PHENYL]CHROMAN- 6-OL	C[C@H]1[C@@H]([C@@H](Oc2ccc(O)cc12)c1ccc(OCCN2CCCC2)cc1)c1ccc(O)cc1	-2.657
OBC	2-fluorophenyl (1S,2R,4S)-5,6-bis(4-hydroxyphenyl)- 7-oxabicyclo[2.2.1]hept-5-ene-2-sulfonate	Oc1ccc(cc1)C1=C([C@@H]2O[C@H]1C[C@H]2S(=O)(=O)Oc1ccccc1F)c1ccc(O)cc1	-2.622
OBB	3-bromophenyl (1S,2R,4S)-5,6-bis(4-hydroxyphenyl)- 7-oxabicyclo[2.2.1]hept-5-ene-2-sulfonate	Oc1ccc(cc1)C1=C([C@@H]2O[C@H]1C[C@H]2S(=O)(=O)Oc1cccc(Br)c1)c1ccc(O)cc1	-2.613
5DG	4,4'-(2-{3-[(4-fluorophenyl)amino]phenyl}prop- 1-ene-1,1-diyl)diphenol	CC(=C(c1ccc(O)cc1)c1ccc(O)cc1)c1cccc(Nc2ccc(F)cc2)c1	-2.61
5JX	4,4'-{[4-(fluoromethyl)cyclohexylidene]methanediyl}diphenol	Oc1ccc(cc1)C(=C1CCC(CF)CC1)c1ccc(O)cc1	-2.61
KN0	4-[1-benzyl-7-(trifluoromethyl)-1H-indazol- 3-yl]benzene-1,3-diol	Oc1ccc(-c2nn(Cc3ccccc3)c3c(cccc23)C(F)(F)F)c(O)c1	-2.581
5C4	4,4'-{2-[3-(phenylamino)phenyl]prop-1-ene- 1,1-diyl}diphenol	CC(=C(c1ccc(O)cc1)c1ccc(O)cc1)c1cccc(Nc2ccccc2)c1	-2.578
OBH	2-fluorophenyl (1S,2R,4S)-5,6-bis(4-hydroxyphenyl)- 7-oxabicyclo[2.2.1]hept-5-ene-2-sulfonate	Oc1ccc(cc1)C1=C([C@@H]2O[C@H]1C[C@H]2S(=O)(=O)OC1C=CCC=C1)c1ccc(O)cc1	-2.572
5KD	4,4'-{[(3S)-3-(4-methoxyphenyl)cyclohexylidene]methanediyl}diphenol	COc1ccc(cc1)[C@H]1CCCC(C1)=C(c1ccc(O)cc1)c1ccc(O)cc1	-2.553
5G2	3,4-bis(2-chloro-4-hydroxyphenyl)-1H-1lambda~6~- thiophene-1,1-dione	Oc1ccc(C2=CS(=O)(=O)C=C2c2ccc(O)cc2Cl)c(Cl)c1	-2.546
OB2	(1S,2R,4S)-5,6-bis(4-hydroxyphenyl)-N-methyl- N-phenyl-7-oxabicyclo[2.2.1]hept-5-ene-2- sulfonamide	CN(c1ccccc1)S(=O)(=O)[C@@H]1C[C@@H]2O[C@H]1C(=C2c1ccc(O)cc1)c1ccc(O)cc1	-2.543
1GU	4-[2-(but-3-en-1-yl)-7-(trifluoromethyl)- 2H-indazol-3-yl]benzene-1,3-diol	Oc1ccc(-c2n(CCC=C)nc3c(cccc23)C(F)(F)F)c(O)c1	-2.525
5ES	4,4'-(2-{3-[(4-fluorophenyl)amino]phenyl}ethene- 1,1-diyl)diphenol	Oc1ccc(cc1)C(=Cc1cccc(Nc2ccc(F)cc2)c1)c1ccc(O)cc1	-2.525
DC8	(3AS,4R,9BR)-2,2-DIFLUORO-4-(4-HYDROXYPHENYL)- 1,2,3,3A,4,9B-HEXAHYDROCYCLOPENTA[C]CHROMEN- 8-OL	Oc1ccc(cc1)[C@@H]1Oc2ccc(O)cc2[C@@H]2CC(F)(F)C[C@H]12	-2.516
ZTW	RALOXIFENE CORE	Oc1ccc(cc1)-c1cc2ccc(O)cc2s1	-2.515
5K0	4,4'-[(4-methylcyclohexylidene)methanediyl]diphenol	CC1CCC(CC1)=C(c1ccc(O)cc1)c1ccc(O)cc1	-2.513
5KB	4,4'-{[(3R)-3-phenylcyclohexylidene]methanediyl}diphenol	Oc1ccc(cc1)C(=C1CCC[C@H](C1)c1ccccc1)c1ccc(O)cc1	-2.509
5K5	4,4'-[(4aR,8aR)-octahydronaphthalen-2(1H)- ylidenemethanediyl]diphenol	Oc1ccc(cc1)C(=C1CC[C@H]2CCCC[C@@H]2C1)c1ccc(O)cc1	-2.489
5DH	3,3-bis(4-hydroxyphenyl)-2-phenylprop-2-enenitrile	Oc1ccc(cc1)C(=C(C#N)c1ccccc1)c1ccc(O)cc1	-2.484
5CJ	(1S,3aR,5S,7aS)-7a-methyl-5-(2,3,5-trifluoro- 4-hydroxyphenyl)octahydro-1H-inden-1-ol	C[C@]12CC[C@@H](C[C@H]1CC[C@@H]2O)c1cc(F)c(O)c(F)c1F	-2.481
5G3	4-[(E)-[(2-chlorophenyl)imino](4-hydroxyphenyl)methyl]benzene- 1,3-diol	Oc1ccc(cc1)C(=N/c1ccccc1Cl)\c1ccc(O)cc1O	-2.468
689	4-[(1S,2S,5S)-5-(HYDROXYMETHYL)-6,8,9-TRIMETHYL- 3-OXABICYCLO[3.3.1]NON-7-EN-2-YL]PHENOL	C[C@H]1C=C(C)[C@@H]2[C@H](C)[C@@]1(CO)CO[C@@H]2c1ccc(O)cc1	-2.466
5KE	4,4'-{[(3S)-3-(4-hydroxyphenyl)cyclohexylidene]methanediyl}diphenol	Oc1ccc(cc1)[C@H]1CCCC(C1)=C(c1ccc(O)cc1)c1ccc(O)cc1	-2.465
IOK	N-[(1R)-3-(4-HYDROXYPHENYL)-1-METHYLPROPYL]- 2-(2-PHENYL-1H-INDOL-3-YL)ACETAMIDE	C[C@H](CCc1ccc(O)cc1)NC(=O)Cc1c([nH]c2ccccc12)-c1ccccc1	-2.457
EZT	(17BETA)-17-{(E)-2-[2-(TRIFLUOROMETHYL)PHENYL]VINYL}ESTRA- 1(10),2,4-TRIENE-3,17-DIOL	C[C@]12CC[C@H]3[C@@H](CCc4cc(O)ccc34)[C@@H]1CC[C@@]2(O)\C=C\c1ccccc1C(F)(F)F	-2.444
2OH	BISPHENOL A	CC(C)(c1ccc(O)cc1)c1ccc(O)cc1	-2.435
XDH	4,4'-propane-2,2-diylbis(2,6-dichlorophenol)	CC(C)(c1cc(Cl)c(O)c(Cl)c1)c1cc(Cl)c(O)c(Cl)c1	-2.425
1GM	4-[2-ethyl-7-(trifluoromethyl)-2H-indazol- 3-yl]benzene-1,3-diol	CCn1nc2c(cccc2c1-c1ccc(O)cc1O)C(F)(F)F	-2.416
5HW	4,4'-{[(3R)-3-methylcyclohexylidene]methanediyl}diphenol	C[C@@H]1CCCC(C1)=C(c1ccc(O)cc1)c1ccc(O)cc1	-2.416
0CZ	BISPHENOL AF	Oc1ccc(cc1)C(c1ccc(O)cc1)(C(F)(F)F)C(F)(F)F	-2.405
459	4-[(1S,2S,5S,9R)-5-(HYDROXYMETHYL)-8,9-DIMETHYL- 3-OXABICYCLO[3.3.1]NON-7-EN-2-YL]PHENOL	C[C@H]1CC[C@]2(CO)CO[C@@H]([C@H]1[C@H]2C)c1ccc(O)cc1	-2.381
27L	4-(2,4,4-trimethylpentan-2-yl)phenol	CC(C)(C)CC(C)(C)c1ccc(O)cc1	-2.365
ESL	ESTRIOL	C[C@]12CC[C@H]3[C@@H](CCc4cc(O)ccc34)[C@@H]1C[C@@H](O)[C@@H]2O	-2.361
5FT	phenyl (1S,2S,4S,7S)-5,6-bis(4-hydroxy-3- methylphenyl)-7-thiabicyclo[2.2.1]hept-5- ene-2-sulfonate 7-oxide	Cc1cc(ccc1O)C1=C([C@H]2[C@H](C[C@@H]1[S@@]2=O)S(=O)(=O)Oc1ccccc1)c1ccc(O)c(C)c1	-2.355
STL	RESVERATROL	Oc1ccc(\C=C\c2cc(O)cc(O)c2)cc1	-2.333
5EU	4,4'-(3-methylthiene-2,5-diyl)bis(3-chlorophenol)	Cc1cc(sc1-c1ccc(O)cc1Cl)-c1ccc(O)cc1Cl	-2.326
15Q	Oxime-derivative	O\N=C\c1c(O)ccc(c1Cl)-c1ccc(O)c(F)c1	-2.323
1GQ	4-[1-butyl-7-(trifluoromethyl)-1H-indazol- 3-yl]benzene-1,3-diol	CCCCn1nc(-c2ccc(O)cc2O)c2cccc(c12)C(F)(F)F	-2.311
5KF	4,4'-{[(3S)-3-(2-hydroxyethyl)cyclohexylidene]methanediyl}diphenol	OCC[C@H]1CCCC(C1)=C(c1ccc(O)cc1)c1ccc(O)cc1	-2.285
I0G	(3AS,4R,9BR)-4-(4-HYDROXYPHENYL)-1,2,3,3A,4,9B- HEXAHYDROCYCLOPENTA[C]CHROMEN-8-OL	Oc1ccc(cc1)[C@@H]1Oc2ccc(O)cc2[C@@H]2CCC[C@H]12	-2.257
KN1	4-[1-allyl-7-(trifluoromethyl)-1H-indazol- 3-yl]benzene-1,3-diol	Oc1ccc(-c2nn(CC=C)c3c(cccc23)C(F)(F)F)c(O)c1	-2.229
1GR	4-[1-(2-methylpropyl)-7-(trifluoromethyl)- 1H-indazol-3-yl]benzene-1,3-diol	CC(C)Cn1nc(-c2ccc(O)cc2O)c2cccc(c12)C(F)(F)F	-2.191
5CQ	(1S,3aR,5S,7aS)-5-(4-hydroxy-2-methylphenyl)- 7a-methyloctahydro-1H-inden-1-ol	Cc1cc(O)ccc1[C@H]1CC[C@]2(C)[C@@H](O)CC[C@@H]2C1	-2.182
5K1	4,4'-{[(3S)-3-(methylsulfanyl)cyclohexylidene]methanediyl}diphenol	CS[C@H]1CCCC(C1)=C(c1ccc(O)cc1)c1ccc(O)cc1	-2.158
36J	(3S,7R,11E)-7,14,16-trihydroxy-3-methyl-3,4,5,6,7,8,9,10- octahydro-1H-2-benzoxacyclotetradecin-1-one	C[C@H]1CCC[C@H](O)CCC\C=C\c2cc(O)cc(O)c2C(=O)O1	-2.156
1GV	4,4'-thiene-2,5-diylbis(3-methylphenol)	Cc1cc(O)ccc1-c1ccc(s1)-c1ccc(O)cc1C	-2.144
DES	DIETHYLSTILBESTROL	CC\C(=C(\CC)c1ccc(O)cc1)c1ccc(O)cc1	-2.132
5ET	4,4'-thiene-2,5-diylbis(3-chlorophenol)	Oc1ccc(-c2ccc(s2)-c2ccc(O)cc2Cl)c(Cl)c1	-2.122
5G5	4,4'-[(2-chlorophenyl)carbonimidoyl]diphenol	Oc1ccc(cc1)C(=Nc1ccccc1Cl)c1ccc(O)cc1	-2.103
T3O	4-[(1S,2R,5S)-4,4,8-TRIMETHYL-3-OXABICYCLO[3.3.1]NON- 7-EN-2-YL]PHENOL	CC1=CC[C@H]2C[C@@H]1[C@@H](OC2(C)C)c1ccc(O)cc1	-2.086
1GJ	4-[2-benzyl-7-(trifluoromethyl)-2H-indazol- 3-yl]benzene-1,3-diol	Oc1ccc(-c2n(Cc3ccccc3)nc3c(cccc23)C(F)(F)F)c(O)c1	-2.033
5HX	4-[(E)-(1s,5s)-bicyclo[3.3.1]non-9-ylidene(phenyl)methyl]phenol	Oc1ccc(cc1)C(=C1[C@H]2CCC[C@@H]1CCC2)c1ccccc1	-2.026
5FV	phenyl (1S,2S,4S,7S)-5,6-bis(4-hydroxy-2- methylphenyl)-7-thiabicyclo[2.2.1]hept-5- ene-2-sulfonate 7-oxide	Cc1cc(O)ccc1C1=C([C@H]2[C@H](C[C@@H]1[S@@]2=O)S(=O)(=O)Oc1ccccc1)c1ccc(O)cc1C	-2.023
JJ3	(3AS,4R,9BR)-4-(4-HYDROXYPHENYL)-6-(METHOXYMETHYL)- 1,2,3,3A,4,9B-HEXAHYDROCYCLOPENTA[C]CHROMEN- 8-OL	COCc1cc(O)cc2[C@@H]3CCC[C@@H]3[C@@H](Oc12)c1ccc(O)cc1	-2.008
1GT	4-[1-(but-3-en-1-yl)-7-(trifluoromethyl)- 1H-indazol-3-yl]benzene-1,3-diol	Oc1ccc(-c2nn(CCC=C)c3c(cccc23)C(F)(F)F)c(O)c1	-1.997
FSV	5-[(E)-2-(3-fluoro-4-hydroxyphenyl)ethenyl]benzene- 1,3-diol	Oc1cc(O)cc(\C=C\c2ccc(O)c(F)c2)c1	-1.953
5OS	3-chloranyl-4-[4-(2-chloranyl-4-oxidanyl- phenyl)furan-3-yl]phenol	Oc1ccc(-c2cocc2-c2ccc(O)cc2Cl)c(Cl)c1	-1.946
27J	alpha-zearalanol	C[C@H]1CCC[C@H](O)CCCCCc2cc(O)cc(O)c2C(=O)O1	-1.93
5CE	(1S,3aR,5S,7aS)-5-[4-hydroxy-2-(trifluoromethyl)phenyl]- 7a-methyloctahydro-1H-inden-1-ol	C[C@]12CC[C@@H](C[C@H]1CC[C@@H]2O)c1ccc(O)cc1C(F)(F)F	-1.911
DRQ	(9ALPHA,13BETA,17BETA)-2-[(1Z)-BUT-1-EN-1- YL]ESTRA-1,3,5(10)-TRIENE-3,17-DIOL	CC\C=C/c1cc2[C@H]3CC[C@]4(C)[C@@H](O)CC[C@H]4[C@@H]3CCc2cc1O	-1.908
5P1	2-(4-hydroxyphenyl)-3-(trifluoromethyl)imidazo[1,2- a]pyridin-6-ol	Oc1ccc(cc1)-c1nc2ccc(O)cn2c1C(F)(F)F	-1.907
244	[5-HYDROXY-2-(4-HYDROXYPHENYL)-1-BENZOFURAN- 7-YL]ACETONITRILE	Oc1ccc(cc1)-c1cc2cc(O)cc(CC#N)c2o1	-1.893
27H	ferutinine	CC(C)[C@]1(O)CC[C@]2(C)CC=C(C)C[C@H](OC(=O)c3ccc(O)cc3)[C@@H]12	-1.876
WST	(3AS,4R,9BR)-4-(4-HYDROXYPHENYL)-1,2,3,3A,4,9B- HEXAHYDROCYCLOPENTA[C]CHROMEN-9-OL	Oc1ccc(cc1)[C@@H]1Oc2cccc(O)c2[C@@H]2CCC[C@H]12	-1.86
5CK	(1S,3aR,5S,7aS)-5-(2,3-difluoro-4-hydroxyphenyl)- 7a-methyloctahydro-1H-inden-1-ol	C[C@]12CC[C@@H](C[C@H]1CC[C@@H]2O)c1ccc(O)c(F)c1F	-1.859
GEN	Genistein	Oc1ccc(cc1)-c1coc2cc(O)cc(O)c2c1=O	-1.85
458	4-[(1S,2S,5S)-5-(HYDROXYMETHYL)-8-METHYL- 3-OXABICYCLO[3.3.1]NON-7-EN-2-YL]PHENOL	CC1=CC[C@]2(CO)CO[C@@H]([C@H]1C2)c1ccc(O)cc1	-1.842
5OR	2-(4-hydroxyphenyl)-3-iodanyl-imidazo[1,2- a]pyridin-6-ol	Oc1ccc(cc1)-c1nc2ccc(O)cn2c1I	-1.799
27E	chlordecone	Cl[C@]12C(=O)[C@]3(Cl)[C@]4(Cl)[C@@]1(Cl)[C@]1(Cl)[C@@]2(Cl)[C@@]3(Cl)[C@@]4(Cl)C1(Cl)Cl	-1.777
ESE	(1S,3aR,5R,7aS)-5-(4-hydroxyphenyl)-7a-methyloctahydro- 1H-inden-1-ol	C[C@]12CC[C@H](C[C@H]1CC[C@@H]2O)c1ccc(O)cc1	-1.738
17M	17-METHYL-17-ALPHA-DIHYDROEQUILENIN	C[C@@]1(O)CC[C@H]2c3ccc4cc(O)ccc4c3CC[C@]12C	-1.692
27M	bis(2,4-dihydroxyphenyl)methanone	Oc1ccc(C(=O)c2ccc(O)cc2O)c(O)c1	-1.676
FSC	FUSICOCCIN	COC[C@H]1CC[C@H]2[C@@H](C)[C@@H](O)[C@H](O[C@H]3O[C@H](COC(C)(C)C=C)[C@@H](O)[C@H](OC(C)=O)[C@H]3O)C3=C(C[C@H](O)[C@]3(C)\C=C1/2)[C@H](C)COC(C)=O	-1.508
ACY	DIETHYLSTILBESTROL	CC\C(=C(\CC)c1ccc(O)cc1)c1ccc(O)cc1	-1.422
BCT	4-HYDROXYTAMOXIFEN	CC\C(=C(/c1ccc(O)cc1)c1ccc(OCCN(C)C)cc1)c1ccccc1	-0.686

## Sheet: Fig. 3 and Supplementary Fig. 2
Cell Counts		Defects					Cells
Condition	Normal	Bundle	Organization	Spindle	Ring	Total	Total
TAX-500-3	2	9	51	7	3	72	55
RAL-50-3	6	36	50	5	0	97	68
LAS-50-3	11	58	62	1	1	133	83
5C6-50-3	9	17	11	3	1	41	29
5JY-50-3	19	18	13	0	0	50	44
5C7-50-3	30	19	13	4	3	69	61
EST-50-3	10	3	5	1	0	19	19
TAM-50-3	38	18	7	3	10	76	70
OB7-50-3	22	6	8	1	0	37	37
OB3-50-3	24	8	5	0	0	37	36
DMSO-05-3	31	6	0	1	2	40	40
Untreated	28	5	1	0	0	34	35

## Sheet: Fig. 2c
Compound_ID	PDB_ID	LIG_ID	Source	Name	Formula	MW (g/mol)	SMILES	InChIKey
1	5DKG	5C7	Synthesized	4-[2-(4-tert-butylphenyl)-1-(4-hydroxyphenyl)prop-1-enyl]phenol	C25 H26 O2	358.47	CC(=C(c1ccc(O)cc1)c1ccc(O)cc1)c1ccc(cc1)C(C)(C)C	CLHRGZJEUJPOLB-UHFFFAOYSA-N
2	5DZ1	5JY	Synthesized	4-[(4-ethylcyclohexylidene)-(4-hydroxyphenyl)methyl]phenol	C21 H24 O2	308.41	CCC1CCC(CC1)=C(c1ccc(O)cc1)c1ccc(O)cc1	LEZGCOYFXQAYPT-UHFFFAOYSA-N
3	5DKS	5C6	Synthesized	4,4'-{2-[3-(naphthalen-1-ylamino)phenyl]but-1-ene-1,1-diyl}diphenol	C32 H27 N O2	457.56	CCC(=C(c1ccc(O)cc1)c1ccc(O)cc1)c1cccc(Nc2cccc3ccccc23)c1	DUNBTGNJKIWECA-UHFFFAOYSA-N
4	4ZWH	OB3	Synthesized	(1S,2R,4S)-N-(2-chlorophenyl)-5,6-bis(4-hydroxyphenyl)-N-methyl-7-oxabicyclo[2.2.1]hept-5-ene-2-sulfonamide	C25 H22 Cl N O5 S	483.96	CN(c1ccccc1Cl)S(=O)(=O)[C@@H]1C[C@@H]2O[C@H]1C(=C2c1ccc(O)cc1)c1ccc(O)cc1	UOCUJSGNIGCJMB-SGIRGMQISA-N
5	5BNU	OB7	Synthesized	(1R,2S,4R)-N-(4-chlorophenyl)-N-ethyl-5,6-bis(4-hydroxyphenyl)-7-oxabicyclo[2.2.1]hept-5-ene-2-sulfonamide	C26 H24 Cl N O5 S	497.99	CCN(c1ccc(Cl)cc1)S(=O)(=O)[C@H]1C[C@H]2O[C@@H]1C(=C2c1ccc(O)cc1)c1ccc(O)cc1	NQOVQKVPQWLWNF-UMFSSWHCSA-N
6	2IOG	I0G	Not examined	N-[(2R)-4-(4-hydroxyphenyl)butan-2-yl]-2-[2-phenyl-6-(2-piperidin-1-ylethoxy)-1H-indol-3-yl]ethanamide	C33 H39 N3 O3	525.68	C[C@H](CCc1ccc(O)cc1)NC(=O)Cc1c([nH]c2cc(OCCN3CCCCC3)ccc12)-c1ccccc1	FACGWONUFWMXPN-XMMPIXPASA-N
7	1ERR	RAL	Sigma	Raloxifene (hydrochloride)	C28 H27 N O4 S	510.04	C1CCN(CC1)CCOC2=CC=C(C=C2)C(=O)C3=C(SC4=C3C=CC(=C4)O)C5=CC=C(C=C5)O.Cl	BKXVVCILCIUCLG-UHFFFAOYSA-N
8	1XQC	AEJ	Not examined	(1R,2R)-1-[4-[(2S,5S,9aS)-1,3,4,6,7,8,9,9a-octahydropyrido[2,1-c]pyrazin-2-yl]phenyl]-2-phenyl-3,4-dihydro-1H-isoquinolin-6-ol	C29 H33 N3 O	439.59	Oc1ccc2[C@H](N(CCc2c1)c1ccccc1)c1ccc(cc1)N1CCN2CCCC[C@H]2C1	ZGHFWBDHZZKWSI-LITSAYRRSA-N
9	5FQS	J0W	Not examined	E)-3-[4-[(1R)-1-methyl-2-(2-methylpropyl)-6-oxidanyl-3,4-dihydroisoquinolin-1-yl]phenyl]prop-2-enoic acid	C23 H27 N O3	365.46	CC(C)CN1CCc2cc(O)ccc2[C@@]1(C)c1ccc(\C=C\C(O)=O)cc1	WIYPHWOCUFWQTJ-ZWPAVUJESA-N
10	5ACC	KE9	Not examined	(E)-3-[3,5-bis(fluoranyl)-4-[(1R,3R)-2-(2-fluoranyl-2-methyl-propyl)-3-methyl-1,3,4,9-tetrahydropyrido[3,4-b]indol-1-yl]phenyl]prop-2-enoic acid	C25 H25 F3 N2 O2	442.47	C[C@@H]1Cc2c([nH]c3ccccc23)[C@H](N1CC(C)(C)F)c1c(F)cc(\C=C\C(O)=O)cc1F	DFBDRVGWBHBJNR-BBNFHIFMSA-N
11	3UU7	BPA	Sigma	Bisphenol-A (BPA)	C15 H16 O2	228.29	CC(C)(C1=CC=C(C=C1)O)C2=CC=C(C=C2)O	IISBACLAFKSPIT-UHFFFAOYSA-N
12	1A27	EST	Sigma	Estradiol (E2)	C18 H24 O2	272.38	CC12CCC3C(C1CCC2O)CCC4=C3C=CC(=C4)O	VOXZDWNPVJITMN-ZBRFXRBCSA-N
13	N/A	LAS	Sigma	Lasoxifene (tartrate)	C28H31NO2 · C4H6O6	563.64	C1CCN(C1)CCOC2=CC=C(C=C2)C3C(CCC4=C3C=CC(=C4)O)C5=CC=CC=C5.C(C(C(=O)O)O)(C(=O)O)O	INEHJXCWEVNEDZ-LUDNRVPPSA-N
14	N/A	TAM	Sigma	Tamoxifen (citrate)	C26 H30 N O	563.7	CCC(=C(C1=CC=CC=C1)C2=CC=C(C=C2)OCCN(C)C)C3=CC=CC=C3.C(C(=O)O)C(CC(=O)O)(C(=O)O)O	FQZYTYWMLGAPFJ-OQKDUQJOSA-N
15	1JFF	TAX	Sigma	Taxol (Paclitaxel)	C47 H51 N O14	853.91	CC(=O)O[C@@H]1C2=C(C)[C@H](C[C@@](O)([C@@H](OC(=O)c3ccccc3)C3[C@@]4(CO[C@@H]4C[C@H](O)[C@@]3(C)C1=O)OC(C)=O)C2(C)C)OC(=O)[C@H](O)[C@@H](NC(=O)c1ccccc1)c1ccccc1	RCINICONZNJXQF-MZXODVADSA-N
16	N/A	NZO	Sigma	Nocodazole	C14 H11 N3 O3 S	301.32	COC(=O)NC1=NC2=C(N1)C=C(C=C2)C(=O)C3=CC=CS3	KYRVNWMVYQXFEU-UHFFFAOYSA-N
17	N/A	VLB	Sigma	Vinblastine	C46 H58 N4 O9	810.975	CCC1(CC2CC(C3=C(CCN(C2)C1)C4=CC=CC=C4N3)(C5=C(C=C6C(=C5)C78CCN9C7C(C=CC9)(C(C(C8N6C)(C(=O)OC)O)OC(=O)C)CC)OC)C(=O)OC)O	JXLYSJRDGCGARV-XQKSVPLYSA-N

## Sheet: Fig. 5b
Cell Line	Drug treatments and the GI50 log M values
ER status indicated as positive if the cell line has been demonstrated to express ERα, ERβ, ERRG, GPER1 by Holbeck et al., and/or via CellMiner.
ER -ve	TAX	RAL	TAM	EST		ER +ve	TAX	RAL	TAM	EST
CCRF-CEM	-7.7	-5.73	-5.509	-4.749		HOP-92	-6.82	-5.26	-5.639	-4.636
HL-60(TB)	-8	-5.69	-5.607	-4.75		COLO 205	-7.78	-5.01	-5.594	-4.719
MOLT-4	-7.53	-5.31	-5.585	-4.75		T-47D	-7.01	-5.23	-5.568	-4.847
RPMI-8226	-8.07	-5.62	-5.561	-4.734		MCF7	-7.89	-7.06	-5.804	-4.766
SR	-7.81	-5.73	-5.874	-4.749		CAKI-1	-6.48	-4.84	-5.429	-4.718
A549/ATCC	-7.59	-4.85	-5.352	-4.749		OVCAR-3	-7.69	-4.85	-5.352	-4.784
EKVX	-6.94	-4.89	-5.191	-5.128		OVCAR-4	-6.14	-4.92	-5.22	-4.757
HOP-62	-7.45	-4.81	-5.024	-4.726		A498	-6.78	-4.94	-5.216	-4.692
NCI-H226	-7	-4.77	-4.986	-4.719		ACHN	-6.2	-4.83	-5.172	-4.623
NCI-H23	-7.51	-4.73	-5.29	-4.751		MALME-3M	-7.5	-4.87	-5.471	-4.57
NCI-H460	-7.73	-5.1	-5.538	-4.728		SK-OV-3	-7.54	-4.85	-4.977	-4.712
NCI-H522	-8.02	-4.78	-5.219	-4.768		NCI-H322M	-7.35	-4.8	-5.144	-4.75
HCC-2998	-7.74	-4.72	-5.536	-4.703		SF-539	-7.82	-4.96	-5.348	-4.726
HCT-116	-8.03	-5.07	-5.376	-4.762		K-562	-7.73	-5.12	-5.695	-4.764
HCT-15	-6.28	-5.57	-5.451	-4.79		UACC-257	-7.09	-5.45	-5.506	-4.456
HT29	-8.14	-5.39	-5.631	-4.746		SNB-19	-7.41	-4.82	-5.184	-4.771
KM12	-7.85	-5.03	-5.492	-4.572		MDA-MB-435	-8.38	-5.38	-5.507	-4.999
SW-620	-7.71	-4.87	-5.534	-4.68		MDA-MB-231/ATCC	-7.2	-5.05	-5.199	-4.756
SF-268	-7.37	-4.89	-5.232	-4.661		BT-549	-7.59	-4.92	-5.19	-4.751
SF-295	-7.15	-5.1	-5.706	-4.776		HS 578T	-8.09	-5.01	-5.438
SNB-75	-8.28	-5.07	-5.315	-4.245		PC-3	-7.59	-4.93	-5.473	-4.779
U251	-7.64	-5.11	-5.508	-4.728
LOX IMVI	-7.76	-5.39	-5.64	-4.744
M14	-7.62	-4.99	-5.63	-4.697
SK-MEL-2	-7.21	-4.83	-5.304	-4.634
SK-MEL-28	-7.47	-5.18	-5.388	-4.741
SK-MEL-5	-7.74	-5.27	-5.626	-4.757
UACC-62	-7.43	-4.86	-5.203	-4.843
IGROV1	-7.71	-4.78	-5.312	-4.755
OVCAR-5	-7.32	-4.69	-5.153	-4.581
OVCAR-8	-7.63	-4.74	-5.137	-4.777
NCI/ADR-RES	-6.06	-4.75	-5.329	-4.782
786-0	-7.2	-5.12	-5.393	-4.787
RXF 393	-7.25	-5.37	-5.623	-4.984
SN12C	-7.57	-4.84	-5.382	-4.776
TK-10	-6.74	-4.79	-5.381	-4.631
UO-31	-6.18	-5.01	-5.229	-4.736
DU-145	-7.52	-4.83	-5.183	-4.862
MDA-MB-468	-7.69	-5.5	-5.709
